# Supplementary material for: Identification of rheumatoid arthritis and osteoarthritis patients by transcriptome-based rule set generation
Source: Arthritis Res Ther. 2014 Apr 1;16(2):R84. doi: 10.1186/ar4526 (PMC4060460; doi:10.1186/ar4526)
Supplement: Additional file 3 — List of the ‘complete primary rule sets’ for all datasets, as well as the ‘Rule overlap among data sets’. The data are displayed as either ‘complete primary rule sets’ with the pruned (optimized) rules highlighted in bold (Sheet 1) or as the ‘Rule Overlap among Data Sets’ (Sheet 2) with the rules/genes showing an overlap between the three independent study groups ‘Jena’, ‘Berlin’, and ‘Leipzig’ highlighted in grey. In both cases, the rules were generated as stated in Materials and methods (‘Rule set generation’) and the ranks of the individual rules in the respective dataset are indicated. [file ar4526-S3.xls]

## Sheet: complete primary Rule Sets
				Rules (rules contained in the pruned list of rules are highlighted in bold)
Rank	Relevance Index	Internal ID		If	Gene symbol	Probe Set Name	Expression Level	Then	Clinical Status		Probe Set Description
Jena_all; alpha=0.95; CG
1	0.157187	22241		If	control	AFFX-HUMRGE/M10098_M_at	HIGH	Then	CG		H. sapiens /GEN=18S rRNA /DB_XREF=gb:M10098.1 /NOTE=SIF corresponding to nucleotides 688-1219 of gb:M10098.1 /DEF=Human 18S rRNA gene, complete.
2	0.127047	8799		If	GADD45B	209305_s_at	HIGH	Then	CG		gb:AF078077.1 /DB_XREF=gi:3978391 /FEA=FLmRNA /CNT=155 /TID=Hs.110571.1 /TIER=FL /STK=0 /UG=Hs.110571 /LL=4616 /UG_GENE=GADD45B /DEF=Homo sapiens growth arrest and DNA-damage-inducible protein GADD45beta mRNA, complete cds. /PROD=growth arrest and DNA-damage-inducible proteinGADD45beta /FL=gb:AF087853.1 gb:AF078077.1
3	0.112144	11265		If	PCDHGA12	211876_x_at	HIGH	Then	CG		gb:AF152504.1 /DB_XREF=gi:5457056 /GEN=PCDH-gamma-A11 /FEA=FLmRNA /CNT=1 /TID=Hs.283794.2 /TIER=FL /STK=0 /UG=Hs.283794 /LL=56105 /DEF=Homo sapiens protocadherin gamma A11 (PCDH-gamma-A11) mRNA, alternatively spliced, complete cds. /PROD=protocadherin gamma A11 /FL=gb:AF152504.1
4	0.109973	13630		If	NUMA1	214251_s_at	HIGH	Then	CG		gb:AI337584 /DB_XREF=gi:4074511 /DB_XREF=qw91a01.x1 /CLONE=IMAGE:1998408 /FEA=mRNA /CNT=12 /TID=Hs.301512.2 /TIER=Stack /STK=8 /UG=Hs.301512 /LL=4926 /UG_GENE=NUMA1 /UG_TITLE=nuclear mitotic apparatus protein 1
5	0.0970065	9056		If	INSIG2	209566_at	LOW	Then	CG		gb:AL080184.1 /DB_XREF=gi:5262661 /FEA=FLmRNA /CNT=92 /TID=Hs.7089.0 /TIER=Stack /STK=34 /UG=Hs.7089 /LL=51141 /UG_GENE=LOC51141 /UG_TITLE=insulin induced protein 2 /DEF=Homo sapiens mRNA; cDNA DKFZp434O071 (from clone DKFZp434O071). /FL=gb:AF125392.1
6	0.0935877	6858		If	TGFBR2	207334_s_at	HIGH	Then	CG		gb:NM_003242.1 /DB_XREF=gi:4507468 /GEN=TGFBR2 /FEA=FLmRNA /CNT=6 /TID=Hs.82028.0 /TIER=FL /STK=0 /UG=Hs.82028 /LL=7048 /DEF=Homo sapiens transforming growth factor, beta receptor II (70-80kD) (TGFBR2), mRNA. /PROD=transforming growth factor, beta receptor II(70-80kD) /FL=gb:NM_003242.1 gb:M85079.1
7	0.0825626	11499		If	ATXN7L3B	212113_at	HIGH	Then	CG		gb:AI927479 /DB_XREF=gi:5663443 /DB_XREF=wo90d06.x1 /CLONE=IMAGE:2462603 /FEA=EST /CNT=230 /TID=Hs.165590.1 /TIER=Stack /STK=10 /UG=Hs.165590 /LL=6207 /UG_GENE=RPS13 /UG_TITLE=ribosomal protein S13
8	0.0820758	15973		If	Hs.596643	216603_at	HIGH	Then	CG		gb:AL365343.2 /DB_XREF=gi:9187598 /FEA=mRNA /CNT=2 /TID=Hs.22891.3 /TIER=ConsEnd /STK=0 /UG=Hs.22891 /LL=23428 /UG_GENE=SLC7A8 /UG_TITLE=solute carrier family 7 (cationic amino acid transporter, y+ system), member 8 /DEF=Homo sapiens mRNA full length insert cDNA clone EUROIMAGE 32539.
9	0.0769637	11235		If	CSF1	211839_s_at	HIGH	Then	CG		gb:U22386.1 /DB_XREF=gi:758780 /FEA=FLmRNA /CNT=1 /TID=Hs.173894.3 /TIER=FL /STK=0 /UG=Hs.173894 /LL=1435 /UG_GENE=CSF1 /DEF=Human macrophage-colony stimulating factor gamma precursor mRNA, complete cds. /PROD=macrophage-colony stimulating factor gammaprecursor /FL=gb:U22386.1
10	0.0734297	13419		If	GSN	214040_s_at	HIGH	Then	CG		gb:BE675337 /DB_XREF=gi:10035878 /DB_XREF=7f07c05.x1 /CLONE=IMAGE:3293960 /FEA=EST /CNT=28 /TID=Hs.290070.3 /TIER=Stack /STK=10 /UG=Hs.290070 /LL=2934 /UG_GENE=GSN /UG_TITLE=gelsolin (amyloidosis, Finnish type)
11	0.0693352	11959		If	C19orf6	212574_x_at	HIGH	Then	CG		gb:AC004528 /DB_XREF=gi:3025444 /FEA=DNA_2 /CNT=185 /TID=Hs.280666.1 /TIER=ConsEnd /STK=0 /UG=Hs.280666 /UG_TITLE=Homo sapiens chromosome 19, cosmid R32184 /DEF=Homo sapiens chromosome 19, cosmid R32184
12	0.0632901	13365		If	C19orf6	213986_s_at	HIGH	Then	CG		gb:AI805266 /DB_XREF=gi:5391832 /DB_XREF=te32c02.x1 /CLONE=IMAGE:2087618 /FEA=EST /CNT=37 /TID=Hs.280666.0 /TIER=ConsEnd /STK=0 /UG=Hs.280666 /UG_TITLE=Homo sapiens chromosome 19, cosmid R32184
13	0.0591997	16613		If	SLC7A8	217248_s_at	HIGH	Then	CG		gb:AL365343.2 /DB_XREF=gi:9187598 /FEA=mRNA /CNT=2 /TID=Hs.22891.3 /TIER=ConsEnd /STK=0 /UG=Hs.22891 /LL=23428 /UG_GENE=SLC7A8 /UG_TITLE=solute carrier family 7 (cationic amino acid transporter, y+ system), member 8 /DEF=Homo sapiens mRNA full length insert cDNA clone EUROIMAGE 32539.
14	0.0540827	1962		If	CYP1B1	202434_s_at	HIGH	Then	CG		gb:N21019 /DB_XREF=gi:1126189 /DB_XREF=yx46b08.s1 /CLONE=IMAGE:264759 /FEA=FLmRNA /CNT=212 /TID=Hs.154654.0 /TIER=Stack /STK=8 /UG=Hs.154654 /LL=1545 /UG_GENE=CYP1B1 /UG_TITLE=cytochrome P450, subfamily I (dioxin-inducible), polypeptide 1 (glaucoma 3, primary infantile) /FL=gb:U03688.1 gb:NM_000104.2
15	0.052156	21475		If	GLYR1	222115_x_at	HIGH	Then	CG		gb:BC003693.1 /DB_XREF=gi:13277567 /FEA=mRNA /CNT=24 /TID=Hs.90998.4 /TIER=ConsEnd /STK=1 /UG=Hs.90998 /LL=23157 /UG_GENE=KIAA0128 /DEF=Homo sapiens, Similar to RIKEN cDNA 3930401K13 gene, clone IMAGE:3454556, mRNA, partial cds. /PROD=Similar to RIKEN cDNA 3930401K13 gene
16	0.0501596	9264		If	SLC19A1	209776_s_at	HIGH	Then	CG		gb:U15939.1 /DB_XREF=gi:1222522 /GEN=hFOLT1 /FEA=FLmRNA /CNT=73 /TID=Hs.84190.1 /TIER=FL /STK=0 /UG=Hs.84190 /LL=6573 /DEF=Human placental folate transporter (hFOLT1) mRNA, complete cds. /PROD=placental folate transporter /FL=gb:AF004354.1 gb:U19720.1 gb:U15939.1 gb:U17566.1 gb:NM_003056.1
17	0.0483965	16154		If	Hs.612904	216784_at	HIGH	Then	CG		gb:AK025422.1 /DB_XREF=gi:10437930 /FEA=mRNA /CNT=1 /TID=Hs.306810.0 /TIER=ConsEnd /STK=0 /UG=Hs.306810 /UG_TITLE=Homo sapiens cDNA: FLJ21769 fis, clone COLF7354 /DEF=Homo sapiens cDNA: FLJ21769 fis, clone COLF7354.
18	0.0453276	2818		If	CNOT4	203291_at	LOW	Then	CG		gb:NM_013316.1 /DB_XREF=gi:7019466 /GEN=CNOT4 /FEA=FLmRNA /CNT=120 /TID=Hs.20423.0 /TIER=FL+Stack /STK=55 /UG=Hs.20423 /LL=4850 /DEF=Homo sapiens CCR4-NOT transcription complex, subunit 4 (CNOT4), mRNA. /PROD=CCR4-NOT transcription complex, subunit 4 /FL=gb:NM_013316.1 gb:U71267.1
19	0.0428504	8118		If	EZR	208621_s_at	HIGH	Then	CG		gb:BF663141 /DB_XREF=gi:11937036 /DB_XREF=602145063F1 /CLONE=IMAGE:4308686 /FEA=FLmRNA /CNT=478 /TID=Hs.155191.0 /TIER=Stack /STK=19 /UG=Hs.155191 /LL=7430 /UG_GENE=VIL2 /UG_TITLE=villin 2 (ezrin) /FL=gb:NM_003379.2 gb:AL162086.1 gb:J05021.1
20	0.0349804	17040		If	ZBTB7C	217675_at	HIGH	Then	CG		gb:BE734331 /DB_XREF=gi:10148323 /DB_XREF=601565557F1 /CLONE=IMAGE:3840279 /FEA=EST /CNT=5 /TID=Hs.255739.0 /TIER=ConsEnd /STK=0 /UG=Hs.255739 /UG_TITLE=ESTs, Weakly similar to Z205_HUMAN ZINC FINGER PROTEIN 205 (H.sapiens)
21	0.0331403	296		If	MAT2A	200768_s_at	HIGH	Then	CG		gb:BC001686.1 /DB_XREF=gi:12804546 /FEA=FLmRNA /CNT=433 /TID=Hs.77502.0 /TIER=FL+Stack /STK=185 /UG=Hs.77502 /LL=4144 /UG_GENE=MAT2A /DEF=Homo sapiens, methionine adenosyltransferase II, alpha, clone MGC:2907, mRNA, complete cds. /PROD=methionine adenosyltransferase II, alpha /FL=gb:BC001686.1 gb:BC001854.1 gb:NM_005911.1
22	0.0326442	7950		If	MYO9B	208452_x_at	HIGH	Then	CG		gb:NM_004145.1 /DB_XREF=gi:4758749 /GEN=MYO9B /FEA=FLmRNA /CNT=69 /TID=Hs.159629.2 /TIER=FL /STK=0 /UG=Hs.159629 /LL=4650 /DEF=Homo sapiens myosin IXB (MYO9B), mRNA. /PROD=myosin IXB /FL=gb:U42391.1 gb:NM_004145.1
23	0.0321879	14808		If	NBPF1/10/8/15	215434_x_at	HIGH	Then	CG		gb:AV684285 /DB_XREF=gi:10286148 /DB_XREF=AV684285 /CLONE=GKCENE06 /FEA=DNA_2 /CNT=4 /TID=Hs.323463.1 /TIER=ConsEnd /STK=0 /UG=Hs.323463 /LL=55672 /UG_GENE=FLJ20719 /UG_TITLE=KIAA1693 protein; hypothetical protein FLJ20719
24	0.0313919	1812		If	CDKN1A	202284_s_at	HIGH	Then	CG		gb:NM_000389.1 /DB_XREF=gi:11386202 /GEN=CDKN1A /FEA=FLmRNA /CNT=215 /TID=Hs.179665.0 /TIER=FL+Stack /STK=131 /UG=Hs.179665 /LL=1026 /DEF=Homo sapiens cyclin-dependent kinase inhibitor 1A (p21, Cip1) (CDKN1A), mRNA. /PROD=cyclin-dependent kinase inhibitor 1A (p21,Cip1) /FL=gb:U03106.1 gb:BC000275.1 gb:BC001935.1 gb:L25610.1 gb:U09579.1 gb:NM_000389.1 gb:L26165.1
25	0.0272885	3101		If	NFIL3	203574_at	HIGH	Then	CG		gb:NM_005384.1 /DB_XREF=gi:4885516 /GEN=NFIL3 /FEA=FLmRNA /CNT=96 /TID=Hs.79334.0 /TIER=FL+Stack /STK=37 /UG=Hs.79334 /LL=4783 /DEF=Homo sapiens nuclear factor, interleukin 3 regulated (NFIL3), mRNA. /PROD=nuclear factor, interleukin 3 regulated /FL=gb:NM_005384.1 gb:U26173.1
26	0.0266071	4988		If	RAB35	205461_at	HIGH	Then	CG		gb:NM_006861.1 /DB_XREF=gi:5803134 /GEN=RAB35 /FEA=FLmRNA /CNT=26 /TID=Hs.331636.0 /TIER=FL /STK=0 /UG=Hs.331636 /LL=11021 /DEF=Homo sapiens RAB35, member RAS oncogene family (RAB35), mRNA. /PROD=RAB35, member RAS oncogene family /FL=gb:NM_006861.1
27	0.0251392	16059		If	ARHGAP1	216689_x_at	HIGH	Then	CG		gb:U62794.1 /DB_XREF=gi:2326170 /FEA=mRNA /CNT=1 /TID=Hs.138860.1 /TIER=ConsEnd /STK=0 /UG=Hs.138860 /LL=392 /UG_GENE=ARHGAP1 /DEF=Human CDC42 GAP-related protein mRNA, partial cds. /PROD=CDC42 GAP-related protein
28	0.0245892	445		If	SRPR	200917_s_at	HIGH	Then	CG		gb:BG474541 /DB_XREF=gi:13406818 /DB_XREF=602517313F1 /CLONE=IMAGE:4649162 /FEA=FLmRNA /CNT=366 /TID=Hs.75730.0 /TIER=Stack /STK=9 /UG=Hs.75730 /LL=6734 /UG_GENE=SRPR /UG_TITLE=signal recognition particle receptor (docking protein) /FL=gb:NM_003139.1 gb:BC001162.1
29	0.0229807	18399		If	RNF34	219035_s_at	LOW	Then	CG		gb:NM_025126.1 /DB_XREF=gi:13376704 /GEN=FLJ21786 /FEA=FLmRNA /CNT=44 /TID=Hs.316809.0 /TIER=FL /STK=0 /UG=Hs.316809 /LL=80196 /DEF=Homo sapiens hypothetical protein FLJ21786 (FLJ21786), mRNA. /PROD=hypothetical protein FLJ21786 /FL=gb:NM_025126.1
30	0.0168222	407		If	EPAS1	200879_s_at	HIGH	Then	CG		gb:NM_001430.1 /DB_XREF=gi:4503576 /GEN=EPAS1 /FEA=FLmRNA /CNT=412 /TID=Hs.8136.0 /TIER=FL /STK=2 /UG=Hs.8136 /LL=2034 /DEF=Homo sapiens endothelial PAS domain protein 1 (EPAS1), mRNA. /PROD=endothelial PAS domain protein 1 /FL=gb:U51626.1 gb:U81984.1 gb:NM_001430.1
31	0.0160944	3998		If	GAP43	204471_at	LOW	Then	CG		gb:NM_002045.1 /DB_XREF=gi:4503910 /GEN=GAP43 /FEA=FLmRNA /CNT=98 /TID=Hs.79000.0 /TIER=FL /STK=0 /UG=Hs.79000 /LL=2596 /DEF=Homo sapiens growth associated protein 43 (GAP43), mRNA. /PROD=growth associated protein 43 /FL=gb:NM_002045.1 gb:M25667.1
32	0.0131823	5886		If	SOCS3	206360_s_at	HIGH	Then	CG		gb:NM_003955.1 /DB_XREF=gi:4507234 /GEN=SSI-3 /FEA=FLmRNA /CNT=15 /TID=Hs.296176.0 /TIER=FL /STK=0 /UG=Hs.296176 /LL=9021 /DEF=Homo sapiens STAT induced STAT inhibitor 3 (SSI-3), mRNA. /PROD=STAT induced STAT inhibitor 3 /FL=gb:NM_003955.1 gb:AF159854.1 gb:AB006967.1 gb:AB004904.1
33	0.012635	17504		If	MUDENG	218139_s_at	LOW	Then	CG		gb:NM_018229.1 /DB_XREF=gi:8922687 /GEN=FLJ10813 /FEA=FLmRNA /CNT=122 /TID=Hs.106210.0 /TIER=FL+Stack /STK=28 /UG=Hs.106210 /LL=55745 /DEF=Homo sapiens hypothetical protein FLJ10813 (FLJ10813), mRNA. /PROD=hypothetical protein FLJ10813 /FL=gb:NM_018229.1 gb:AL136685.1
34	0.0126114	12321		If	COL6A1	212937_s_at	HIGH	Then	CG		gb:M20776.1 /DB_XREF=gi:180909 /FEA=mRNA /CNT=88 /TID=Hs.25459.0 /TIER=ConsEnd /STK=0 /UG=Hs.25459 /UG_TITLE=Homo sapiens, alpha-1 (VI) collagen /DEF=Homo sapiens, alpha-1 (VI) collagen.
35	0.011279	1679		If	UBAC1	202151_s_at	LOW	Then	CG		gb:NM_016172.1 /DB_XREF=gi:7705380 /GEN=GDBR1 /FEA=FLmRNA /CNT=151 /TID=Hs.9194.0 /TIER=FL+Stack /STK=57 /UG=Hs.9194 /LL=10422 /DEF=Homo sapiens putative glialblastoma cell differentiation-related (GDBR1), mRNA. /PROD=putative glialblastoma celldifferentiation-related protein /FL=gb:NM_016172.1 gb:AF176796.1 gb:BC004967.1
36	0.0095759	8537		If	PAPSS1	209043_at	LOW	Then	CG		gb:AF033026.1 /DB_XREF=gi:3378100 /FEA=FLmRNA /CNT=182 /TID=Hs.3833.0 /TIER=FL+Stack /STK=42 /UG=Hs.3833 /LL=9061 /UG_GENE=PAPSS1 /DEF=Homo sapiens bifunctional ATP sulfurylaseadenosine 5-phosphosulfate kinase mRNA, complete cds. /PROD=bifunctional ATP sulfurylaseadenosine5-phosphosulfate kinase /FL=gb:AF033026.1 gb:NM_005443.1 gb:AF105227.1 gb:AF016496.1
37	0.0068179	17023		If	THAP3	217658_at	HIGH	Then	CG		gb:BF448596 /DB_XREF=gi:11514774 /DB_XREF=7n90b04.x1 /CLONE=IMAGE:3571902 /FEA=EST /CNT=3 /TID=Hs.290484.0 /TIER=ConsEnd /STK=3 /UG=Hs.290484 /UG_TITLE=ESTs
38	0.0058518	10709		If	APP	211277_x_at	HIGH	Then	CG		gb:BC004369.1 /DB_XREF=gi:13325111 /FEA=FLmRNA /CNT=1 /TID=Hs.177486.1 /TIER=FL /STK=0 /UG=Hs.177486 /LL=351 /UG_GENE=APP /DEF=Homo sapiens, Similar to amyloid beta (A4) precursor protein (protease nexin-II, Alzheimer disease), clone MGC:10403, mRNA, complete cds. /PROD=Similar to amyloid beta (A4) precursor protein(protease nexin-II, Alzheimer disease) /FL=gb:BC004369.1
39	0.0054891	12324		If	COL6A1	212940_at	HIGH	Then	CG		gb:BE350145 /DB_XREF=gi:9261998 /DB_XREF=ht10a07.x1 /CLONE=IMAGE:3146292 /FEA=mRNA /CNT=88 /TID=Hs.25459.0 /TIER=Stack /STK=24 /UG=Hs.25459 /UG_TITLE=Homo sapiens, alpha-1 (VI) collagen
40	0.0047757	15033		If	MAST2	215660_s_at	HIGH	Then	CG		gb:AK025352.1 /DB_XREF=gi:10437851 /FEA=mRNA /CNT=3 /TID=Hs.306804.0 /TIER=ConsEnd /STK=0 /UG=Hs.306804 /UG_TITLE=Homo sapiens cDNA: FLJ21699 fis, clone COL09829 /DEF=Homo sapiens cDNA: FLJ21699 fis, clone COL09829.
41	0.0040315	12050		If	TIPARP	212665_at	HIGH	Then	CG		gb:AL556438 /DB_XREF=gi:12899113 /DB_XREF=AL556438 /CLONE=CS0DK004YI18 (3 prime) /FEA=mRNA /CNT=134 /TID=Hs.12813.0 /TIER=Stack /STK=61 /UG=Hs.12813 /LL=25976 /UG_GENE=DKFZP434J214 /UG_TITLE=DKFZP434J214 protein
42	0.0021181	18708		If	SLC29A3	219344_at	LOW	Then	CG		gb:NM_018344.1 /DB_XREF=gi:8922906 /GEN=FLJ11160 /FEA=FLmRNA /CNT=34 /TID=Hs.129819.0 /TIER=FL+Stack /STK=9 /UG=Hs.129819 /LL=55315 /DEF=Homo sapiens hypothetical protein FLJ11160 (FLJ11160), mRNA. /PROD=hypothetical protein FLJ11160 /FL=gb:AF326987.1 gb:NM_018344.1
43	0.0013681	12640		If	SARM1	213259_s_at	LOW	Then	CG		gb:AI937297 /DB_XREF=gi:5676167 /DB_XREF=wp75e06.x1 /CLONE=IMAGE:2467618 /FEA=mRNA /CNT=52 /TID=Hs.128759.0 /TIER=Stack /STK=18 /UG=Hs.128759 /LL=23098 /UG_GENE=KIAA0524 /UG_TITLE=KIAA0524 protein
44	0.0002046	3417		If	DAPK3	203890_s_at	HIGH	Then	CG		gb:BF686824 /DB_XREF=gi:11972232 /DB_XREF=602140792F1 /CLONE=IMAGE:4301998 /FEA=FLmRNA /CNT=98 /TID=Hs.25619.0 /TIER=Stack /STK=29 /UG=Hs.25619 /LL=1613 /UG_GENE=DAPK3 /UG_TITLE=death-associated protein kinase 3 /FL=gb:AB007144.1 gb:AB022341.1 gb:NM_001348.1
45	0.0001944	8121		If	EIF4G1	208624_s_at	HIGH	Then	CG		gb:BE966878 /DB_XREF=gi:11772751 /DB_XREF=601660888R1 /CLONE=IMAGE:3915909 /FEA=FLmRNA /CNT=468 /TID=Hs.211568.1 /TIER=Stack /STK=13 /UG=Hs.211568 /LL=1981 /UG_GENE=EIF4G1 /UG_TITLE=eukaryotic translation initiation factor 4 gamma, 1 /FL=gb:AF104913.1
Jena_all; alpha= 0.95; RA
1	0.182196	3442		If	CXCL9	203915_at	HIGH	Then	RA		gb:NM_002416.1 /DB_XREF=gi:4505186 /GEN=MIG /FEA=FLmRNA /CNT=103 /TID=Hs.77367.0 /TIER=FL+Stack /STK=38 /UG=Hs.77367 /LL=4283 /DEF=Homo sapiens monokine induced by gamma interferon (MIG), mRNA. /PROD=monokine induced by gamma interferon /FL=gb:NM_002416.1
2	0.146842	4060		If	CXCL10	204533_at	HIGH	Then	RA		gb:NM_001565.1 /DB_XREF=gi:4504700 /GEN=SCYB10 /FEA=FLmRNA /CNT=69 /TID=Hs.2248.0 /TIER=FL+Stack /STK=40 /UG=Hs.2248 /LL=3627 /DEF=Homo sapiens small inducible cytokine subfamily B (Cys-X-Cys), member 10 (SCYB10), mRNA. /PROD=interferon gamma-induced precursor /FL=gb:NM_001565.1
3	0.130915	19787		If	PLA2G2D	220423_at	HIGH	Then	RA		gb:NM_012400.1 /DB_XREF=gi:6912595 /GEN=PLA2G2D /FEA=FLmRNA /CNT=9 /TID=Hs.189507.0 /TIER=FL /STK=5 /UG=Hs.189507 /LL=26279 /DEF=Homo sapiens phospholipase A2, group IID (PLA2G2D), mRNA. /PROD=phospholipase A2, group IID /FL=gb:AF188625.1 gb:NM_012400.1 gb:AF112982.1
4	0.127116	5417		If	UBD	205890_s_at	HIGH	Then	RA		gb:NM_006398.1 /DB_XREF=gi:5454143 /GEN=UBD /FEA=FLmRNA /CNT=23 /TID=Hs.44532.0 /TIER=FL /STK=6 /UG=Hs.44532 /LL=10537 /DEF=Homo sapiens diubiquitin (UBD), mRNA. /PROD=diubiquitin /FL=gb:NM_006398.1
5	0.117332	1835		If	TAP1	202307_s_at	HIGH	Then	RA		gb:NM_000593.2 /DB_XREF=gi:9665247 /GEN=ABCB2 /FEA=FLmRNA /CNT=178 /TID=Hs.158164.0 /TIER=FL+Stack /STK=97 /UG=Hs.158164 /LL=6890 /DEF=Homo sapiens ATP-binding cassette, sub-family B (MDRTAP), member 2 (ABCB2), mRNA. /PROD=ATP-binding cassette, sub-family B, member 2 /FL=gb:NM_000593.2 gb:L21205.1 gb:L21206.1 gb:L21207.1 gb:L21204.1 gb:L21208.1
6	0.110535	1797		If	GBP1	202269_x_at	HIGH	Then	RA		gb:BC002666.1 /DB_XREF=gi:12803662 /FEA=FLmRNA /CNT=158 /TID=Hs.62661.0 /TIER=FL+Stack /STK=10 /UG=Hs.62661 /LL=2633 /UG_GENE=GBP1 /DEF=Homo sapiens, guanylate binding protein 1, interferon-inducible, 67kD, clone MGC:3949, mRNA, complete cds. /PROD=guanylate binding protein 1,interferon-inducible, 67kD /FL=gb:BC002666.1 gb:NM_002053.1 gb:M55542.1
7	0.109091	2480		If	STK38	202951_at	HIGH	Then	RA		gb:BE048506 /DB_XREF=gi:8365559 /DB_XREF=hr49h06.x1 /CLONE=IMAGE:3131867 /FEA=FLmRNA /CNT=137 /TID=Hs.8724.0 /TIER=Stack /STK=75 /UG=Hs.8724 /LL=11329 /UG_GENE=NDR /UG_TITLE=serine threonine protein kinase /FL=gb:NM_007271.1
8	0.103807	18750		If	SLAMF8	219386_s_at	HIGH	Then	RA		gb:NM_020125.1 /DB_XREF=gi:9910341 /GEN=SBBI42 /FEA=FLmRNA /CNT=37 /TID=Hs.20450.0 /TIER=FL /STK=0 /UG=Hs.20450 /LL=56833 /DEF=Homo sapiens BCM-like membrane protein precursor (SBBI42), mRNA. /PROD=BCM-like membrane protein precursor /FL=gb:NM_020125.1 gb:NM_014036.1 gb:AF144235.1 gb:AF146761.1
9	0.0896386	3643		If	IL2RG	204116_at	HIGH	Then	RA		gb:NM_000206.1 /DB_XREF=gi:4557881 /GEN=IL2RG /FEA=FLmRNA /CNT=103 /TID=Hs.84.0 /TIER=FL+Stack /STK=37 /UG=Hs.84 /LL=3561 /DEF=Homo sapiens interleukin 2 receptor, gamma (severe combined immunodeficiency) (IL2RG), mRNA. /PROD=interleukin 2 receptor, gamma chain, precursor /FL=gb:NM_000206.1
10	0.0805136	4089		If	IRF4	204562_at	HIGH	Then	RA		gb:NM_002460.1 /DB_XREF=gi:4505286 /GEN=IRF4 /FEA=FLmRNA /CNT=143 /TID=Hs.82132.0 /TIER=FL /STK=0 /UG=Hs.82132 /LL=3662 /DEF=Homo sapiens interferon regulatory factor 4 (IRF4), mRNA. /PROD=interferon regulatory factor 4 /FL=gb:U52682.1 gb:NM_002460.1
11	0.0799394	19151		If	ECT2	219787_s_at	HIGH	Then	RA		gb:NM_018098.1 /DB_XREF=gi:8922431 /GEN=FLJ10461 /FEA=FLmRNA /CNT=18 /TID=Hs.122579.0 /TIER=FL /STK=0 /UG=Hs.122579 /LL=55710 /DEF=Homo sapiens hypothetical protein FLJ10461 (FLJ10461), mRNA. /PROD=hypothetical protein FLJ10461 /FL=gb:NM_018098.1
12	0.0777	5660		If	ADAMDEC1	206134_at	HIGH	Then	RA		gb:NM_014479.1 /DB_XREF=gi:7657318 /GEN=M12.219 /FEA=FLmRNA /CNT=21 /TID=Hs.145296.0 /TIER=FL+Stack /STK=14 /UG=Hs.145296 /LL=27299 /DEF=Homo sapiens disintegrin protease (M12.219), mRNA. /PROD=disintegrin protease /FL=gb:NM_014479.1
13	0.0704827	12419		If	ATP2A3	213036_x_at	HIGH	Then	RA		gb:Y15724 /DB_XREF=gi:3021395 /FEA=DNA /CNT=118 /TID=Hs.5541.2 /TIER=Stack /STK=10 /UG=Hs.5541 /LL=489 /UG_GENE=ATP2A3 /UG_TITLE=ATPase, Ca++ transporting, ubiquitous /DEF=Homo sapiens SERCA3 gene, exons 1-7 (and joined CDS)
14	0.0606146	5707		If	SLAMF1	206181_at	HIGH	Then	RA		gb:NM_003037.1 /DB_XREF=gi:4506968 /GEN=SLAM /FEA=FLmRNA /CNT=24 /TID=Hs.32970.0 /TIER=FL+Stack /STK=10 /UG=Hs.32970 /LL=6504 /DEF=Homo sapiens signaling lymphocytic activation molecule (SLAM), mRNA. /PROD=signaling lymphocytic activation molecule /FL=gb:U33017.1 gb:NM_003037.1
15	0.0537035	21912		If	PRKD2	38269_at	HIGH	Then	RA		Cluster Incl. AL050147:Homo sapiens mRNA; cDNA DKFZp586E0820 (from clone DKFZp586E0820) /cds=(0,1630) /gb=AL050147 /gi=4884153 /ug=Hs.91146 /len=1837
16	0.0485092	4229		If	NFE2L3	204702_s_at	HIGH	Then	RA		gb:NM_004289.3 /DB_XREF=gi:5731346 /GEN=NFE2L3 /FEA=FLmRNA /CNT=64 /TID=Hs.22900.0 /TIER=FL /STK=3 /UG=Hs.22900 /LL=9603 /DEF=Homo sapiens nuclear factor (erythroid-derived 2)-like 3 (NFE2L3), mRNA. /PROD=nuclear factor (erythroid-derived 2)-like 3 /FL=gb:NM_004289.3 gb:AB010812.1 gb:AF134891.1 gb:AF133059.1
17	0.0448361	4769		If	CXCL13	205242_at	HIGH	Then	RA		gb:NM_006419.1 /DB_XREF=gi:5453576 /GEN=SCYB13 /FEA=FLmRNA /CNT=61 /TID=Hs.100431.0 /TIER=FL+Stack /STK=45 /UG=Hs.100431 /LL=10563 /DEF=Homo sapiens small inducible cytokine B subfamily (Cys-X-Cys motif), member 13 (B-cell chemoattractant) (SCYB13), mRNA. /PROD=small inducible cytokine B subfamily (Cys-X-Cysmotif), member 13 (B-cell chemoattractant) /FL=gb:AF044197.1 gb:NM_006419.1 gb:AF029894.1
18	0.0406036	18749		If	SLAMF8	219385_at	HIGH	Then	RA		gb:NM_020125.1 /DB_XREF=gi:9910341 /GEN=SBBI42 /FEA=FLmRNA /CNT=37 /TID=Hs.20450.0 /TIER=FL /STK=0 /UG=Hs.20450 /LL=56833 /DEF=Homo sapiens BCM-like membrane protein precursor (SBBI42), mRNA. /PROD=BCM-like membrane protein precursor /FL=gb:NM_020125.1 gb:NM_014036.1 gb:AF144235.1 gb:AF146761.1
19	0.0398782	9183		If	PTP4A3	209695_at	HIGH	Then	RA		gb:BC003105.1 /DB_XREF=gi:13111874 /FEA=FLmRNA /CNT=78 /TID=Hs.43666.1 /TIER=FL /STK=0 /UG=Hs.43666 /LL=11156 /UG_GENE=PTP4A3 /DEF=Homo sapiens, Similar to protein tyrosine phosphatase type IVA, member 3, clone MGC:1950, mRNA, complete cds. /PROD=Similar to protein tyrosine phosphatase typeIVA, member 3 /FL=gb:BC003105.1
20	0.0367905	11270		If	IGLJ3	211881_x_at	HIGH	Then	RA		gb:AB014341.1 /DB_XREF=gi:3150270 /FEA=FLmRNA /CNT=1 /TID=Hs.289110.0 /TIER=FL /STK=0 /UG=Hs.289110 /LL=28831 /UG_GENE=IGLJ3 /DEF=Homo sapiens mRNA for VEGF single chain antibody, complete cds. /PROD=VEGF single chain antibody /FL=gb:AB014341.1
21	0.0356601	5195		If	LY75	205668_at	HIGH	Then	RA		gb:NM_002349.1 /DB_XREF=gi:4505052 /GEN=LY75 /FEA=FLmRNA /CNT=32 /TID=Hs.153563.0 /TIER=FL+Stack /STK=13 /UG=Hs.153563 /LL=4065 /DEF=Homo sapiens lymphocyte antigen 75 (LY75), mRNA. /PROD=lymphocyte antigen 75 /FL=gb:AF064827.1 gb:AF011333.1 gb:NM_002349.1
22	0.0346037	18623		If	SEMA4A	219259_at	HIGH	Then	RA		gb:NM_022367.1 /DB_XREF=gi:11641290 /GEN=FLJ12287 /FEA=FLmRNA /CNT=45 /TID=Hs.7634.0 /TIER=FL+Stack /STK=22 /UG=Hs.7634 /LL=64218 /DEF=Homo sapiens hypothetical protein FLJ12287 similar to semaphorins (FLJ12287), mRNA. /PROD=hypothetical protein FLJ12287 similar tosemaphorins /FL=gb:AB029394.1 gb:NM_022367.1
23	0.0286466	4794		If	POU2AF1	205267_at	HIGH	Then	RA		gb:NM_006235.1 /DB_XREF=gi:5453933 /GEN=POU2AF1 /FEA=FLmRNA /CNT=46 /TID=Hs.2407.0 /TIER=FL+Stack /STK=14 /UG=Hs.2407 /LL=5450 /DEF=Homo sapiens POU domain, class 2, associating factor 1 (POU2AF1), mRNA. /PROD=POU domain, class 2, associating factor 1 /FL=gb:NM_006235.1
24	0.0102471	6039		If	AIM2	206513_at	HIGH	Then	RA		gb:NM_004833.1 /DB_XREF=gi:4757733 /GEN=AIM2 /FEA=FLmRNA /CNT=15 /TID=Hs.105115.0 /TIER=FL /STK=7 /UG=Hs.105115 /LL=9447 /DEF=Homo sapiens absent in melanoma 2 (AIM2), mRNA. /PROD=absent in melanoma 2 /FL=gb:AF024714.1 gb:NM_004833.1
25	0.0080791	15801		If	MIR650/IGL@	216430_x_at	HIGH	Then	RA		gb:AF043586.1 /DB_XREF=gi:2865483 /GEN=IGL /FEA=mRNA /CNT=1 /TID=Hs.287816.0 /TIER=ConsEnd /STK=0 /UG=Hs.287816 /DEF=Homo sapiens clone CPRF1-T2 immunoglobulin lambda chain VJ region, (IGL) mRNA, partial cds. /PROD=immunoglobulin lambda chain
26	0.0029375	15930		If	IGLV3-10	216560_x_at	HIGH	Then	RA		gb:D87021 /DB_XREF=gi:2114286 /FEA=DNA /CNT=2 /TID=Hs.249208.0 /TIER=ConsEnd /STK=0 /UG=Hs.249208 /LL=28803 /UG_GENE=IGLV3-10 /UG_TITLE=immunoglobulin lambda variable 3-10 /DEF=Homo sapiens immunoglobulin lambda gene locus DNA, clone:84E4
27	0.001578	14348		If	IGHD	214973_x_at	HIGH	Then	RA		gb:AJ275469 /DB_XREF=gi:7573243 /FEA=DNA /CNT=9 /TID=Hs.272366.0 /TIER=ConsEnd /STK=0 /UG=Hs.272366 /UG_TITLE=Homo sapiens partial IGVH3 gene for immunoglobulin heavy chain V region, case 2, cell E 172 /DEF=Homo sapiens partial IGVH3 gene for immunoglobulin heavy chain V region, case 2, cell E 172
Jena_all; alpha= 0.95; OA
1	0.0759226	2645		If	FECH	203116_s_at	HIGH	Then	OA		gb:NM_000140.1 /DB_XREF=gi:4557592 /GEN=FECH /FEA=FLmRNA /CNT=181 /TID=Hs.26.0 /TIER=FL+Stack /STK=35 /UG=Hs.26 /LL=2235 /DEF=Homo sapiens ferrochelatase (protoporphyria) (FECH), nuclear gene encoding mitochondrial protein, mRNA. /PROD=ferrochelatase precursor /FL=gb:NM_000140.1
2	0.0647386	5965		If	EPYC	206439_at	HIGH	Then	OA		gb:NM_004950.2 /DB_XREF=gi:10938018 /GEN=DSPG3 /FEA=FLmRNA /CNT=24 /TID=Hs.169993.0 /TIER=FL+Stack /STK=9 /UG=Hs.169993 /LL=1833 /DEF=Homo sapiens dermatan sulphate proteoglycan 3 (DSPG3), mRNA. /PROD=dermatan sulphate proteoglycan 3 /FL=gb:NM_004950.2 gb:U59111.1
3	0.038656	20306		If	FAM162A	220942_x_at	HIGH	Then	OA		gb:NM_014367.1 /DB_XREF=gi:7657049 /GEN=E2IG5 /FEA=FLmRNA /CNT=3 /TID=Hs.5243.0 /TIER=FL /STK=0 /UG=Hs.5243 /LL=26355 /DEF=Homo sapiens hypothetical protein, estradiol-induced (E2IG5), mRNA. /PROD=hypothetical protein, estradiol-induced /FL=gb:NM_014367.1 gb:AF191020.1
4	0.0376048	19042		If	DCLRE1C	219678_x_at	LOW	Then	OA		gb:NM_022487.1 /DB_XREF=gi:11968040 /GEN=FLJ11360 /FEA=FLmRNA /CNT=33 /TID=Hs.28891.0 /TIER=FL /STK=0 /UG=Hs.28891 /LL=64421 /DEF=Homo sapiens hypothetical protein FLJ11360 (FLJ11360), mRNA. /PROD=hypothetical protein FLJ11360 /FL=gb:NM_022487.1
5	0.0232139	18925		If	COPZ2	219561_at	HIGH	Then	OA		gb:NM_016429.1 /DB_XREF=gi:7705982 /GEN=LOC51226 /FEA=FLmRNA /CNT=32 /TID=Hs.37482.0 /TIER=FL+Stack /STK=22 /UG=Hs.37482 /LL=51226 /DEF=Homo sapiens COPZ2 for nonclathrin coat protein zeta-COP (LOC51226), mRNA. /PROD=COPZ2 for nonclathrin coat protein zeta-COP /FL=gb:NM_016429.1 gb:AB037938.1 gb:AB047849.1
6	0.0108003	13412		If	ABCC6/P2	214033_at	HIGH	Then	OA		gb:AI084637 /DB_XREF=gi:3423060 /DB_XREF=oz78d08.x1 /CLONE=IMAGE:1681455 /FEA=EST /CNT=31 /TID=Hs.274260.0 /TIER=Stack /STK=22 /UG=Hs.274260 /LL=368 /UG_GENE=ABCC6 /UG_TITLE=ATP-binding cassette, sub-family C (CFTRMRP), member 6
7	0.0008422	5615		If	NELL1	206089_at	HIGH	Then	OA		gb:NM_006157.1 /DB_XREF=gi:5453763 /GEN=NELL1 /FEA=FLmRNA /CNT=22 /TID=Hs.21602.0 /TIER=FL+Stack /STK=8 /UG=Hs.21602 /LL=4745 /DEF=Homo sapiens nel (chicken)-like 1 (NELL1), mRNA. /PROD=nel (chicken)-like 1 /FL=gb:D83017.1 gb:NM_006157.1
Jena; alpha= 0.94; CG
1	0.195905	8799		If	GADD45B	209305_s_at	HIGH	Then	CG		gb:AF078077.1 /DB_XREF=gi:3978391 /FEA=FLmRNA /CNT=155 /TID=Hs.110571.1 /TIER=FL /STK=0 /UG=Hs.110571 /LL=4616 /UG_GENE=GADD45B /DEF=Homo sapiens growth arrest and DNA-damage-inducible protein GADD45beta mRNA, complete cds. /PROD=growth arrest and DNA-damage-inducible proteinGADD45beta /FL=gb:AF087853.1 gb:AF078077.1
2	0.157265	296		If	MAT2A	200768_s_at	HIGH	Then	CG		gb:BC001686.1 /DB_XREF=gi:12804546 /FEA=FLmRNA /CNT=433 /TID=Hs.77502.0 /TIER=FL+Stack /STK=185 /UG=Hs.77502 /LL=4144 /UG_GENE=MAT2A /DEF=Homo sapiens, methionine adenosyltransferase II, alpha, clone MGC:2907, mRNA, complete cds. /PROD=methionine adenosyltransferase II, alpha /FL=gb:BC001686.1 gb:BC001854.1 gb:NM_005911.1
3	0.0997466	3101		If	NFIL3	203574_at	HIGH	Then	CG		gb:NM_005384.1 /DB_XREF=gi:4885516 /GEN=NFIL3 /FEA=FLmRNA /CNT=96 /TID=Hs.79334.0 /TIER=FL+Stack /STK=37 /UG=Hs.79334 /LL=4783 /DEF=Homo sapiens nuclear factor, interleukin 3 regulated (NFIL3), mRNA. /PROD=nuclear factor, interleukin 3 regulated /FL=gb:NM_005384.1 gb:U26173.1				0
4	0.0860903	2868		If	CEBPZ	203341_at	HIGH	Then	CG		gb:NM_005760.1 /DB_XREF=gi:5031624 /GEN=CBF2 /FEA=FLmRNA /CNT=91 /TID=Hs.184760.0 /TIER=FL+Stack /STK=10 /UG=Hs.184760 /LL=10153 /DEF=Homo sapiens CCAAT-box-binding transcription factor (CBF2), mRNA. /PROD=CCAAT-box-binding transcription factor /FL=gb:M37197.1 gb:NM_005760.1
5	0.0807367	22223		If	control	AFFX-CreX-3_at	HIGH	Then	CG		Bacteriophage P1 /GEN=cre /DB_XREF=gb:X03453.1 /NOTE=SIF corresponding to nucleotides 1089-1495 of gb:X03453.1 /DEF=Bacteriophage P1 cre gene for recombinase protein.
6	0.0675507	1812		If	CDKN1A	202284_s_at	HIGH	Then	CG		gb:NM_000389.1 /DB_XREF=gi:11386202 /GEN=CDKN1A /FEA=FLmRNA /CNT=215 /TID=Hs.179665.0 /TIER=FL+Stack /STK=131 /UG=Hs.179665 /LL=1026 /DEF=Homo sapiens cyclin-dependent kinase inhibitor 1A (p21, Cip1) (CDKN1A), mRNA. /PROD=cyclin-dependent kinase inhibitor 1A (p21,Cip1) /FL=gb:U03106.1 gb:BC000275.1 gb:BC001935.1 gb:L25610.1 gb:U09579.1 gb:NM_000389.1 gb:L26165.1
7	0.0673144	13715		If	COPA	214336_s_at	HIGH	Then	CG		gb:AI621079 /DB_XREF=gi:4630205 /DB_XREF=ts76f11.x1 /CLONE=IMAGE:2237229 /FEA=EST /CNT=11 /TID=Hs.75887.1 /TIER=Stack /STK=10 /UG=Hs.75887 /LL=1314 /UG_GENE=COPA /UG_TITLE=coatomer protein complex, subunit alpha
8	0.0510545	7095		If	GADD45B	207574_s_at	HIGH	Then	CG		gb:NM_015675.1 /DB_XREF=gi:9945331 /GEN=GADD45B /FEA=FLmRNA /CNT=3 /TID=Hs.110571.0 /TIER=FL /STK=0 /UG=Hs.110571 /LL=4616 /DEF=Homo sapiens growth arrest and DNA-damage-inducible, beta (GADD45B), mRNA. /PROD=DKFZP566B133 protein /FL=gb:NM_015675.1 gb:AF090950.1
9	0.0485903	17520		If	TSR1	218155_x_at	HIGH	Then	CG		gb:AK026565.1 /DB_XREF=gi:10439447 /FEA=FLmRNA /CNT=111 /TID=Hs.204501.0 /TIER=ConsEnd /STK=0 /UG=Hs.204501 /LL=55720 /UG_GENE=FLJ10534 /UG_TITLE=hypothetical protein FLJ10534 /DEF=Homo sapiens cDNA: FLJ22912 fis, clone KAT06132. /FL=gb:NM_018128.1
10	0.0420804	11849		If	FN1	212464_s_at	HIGH	Then	CG		gb:X02761.1 /DB_XREF=gi:31396 /FEA=mRNA /CNT=525 /TID=Hs.287820.1 /TIER=Stack /STK=509 /UG=Hs.287820 /LL=2335 /UG_GENE=FN1 /DEF=Human mRNA for fibronectin (FN precursor). /PROD=fibronectin precursor
11	0.0418693	3279		If	JUND	203752_s_at	HIGH	Then	CG	alpha=0.95	gb:NM_005354.2 /DB_XREF=gi:10938013 /GEN=JUND /FEA=FLmRNA /CNT=113 /TID=Hs.2780.0 /TIER=FL /STK=5 /UG=Hs.2780 /LL=3727 /DEF=Homo sapiens jun D proto-oncogene (JUND), mRNA. /PROD=jun D proto-oncogene /FL=gb:NM_005354.2
12	0.0410597	12050		If	TIPARP	212665_at	HIGH	Then	CG		gb:AL556438 /DB_XREF=gi:12899113 /DB_XREF=AL556438 /CLONE=CS0DK004YI18 (3 prime) /FEA=mRNA /CNT=134 /TID=Hs.12813.0 /TIER=Stack /STK=61 /UG=Hs.12813 /LL=25976 /UG_GENE=DKFZP434J214 /UG_TITLE=DKFZP434J214 protein
13	0.0408276	11581		If	IL6ST	212195_at	HIGH	Then	CG		gb:AL049265.1 /DB_XREF=gi:4500013 /FEA=mRNA /CNT=227 /TID=Hs.71968.0 /TIER=Stack /STK=105 /UG=Hs.71968 /UG_TITLE=Homo sapiens mRNA; cDNA DKFZp564F053 (from clone DKFZp564F053) /DEF=Homo sapiens mRNA; cDNA DKFZp564F053 (from clone DKFZp564F053).
14	0.0382104	9966		If	FN1	210495_x_at	HIGH	Then	CG		gb:AF130095.1 /DB_XREF=gi:11493493 /FEA=FLmRNA /CNT=8 /TID=Hs.287820.0 /TIER=FL /STK=0 /UG=Hs.287820 /LL=2335 /UG_GENE=FN1 /DEF=Homo sapiens clone FLC0562 PRO2841 mRNA, complete cds. /PROD=PRO2841 /FL=gb:AF130095.1
15	0.037026	14501		If	RBMS1	215127_s_at	HIGH	Then	CG		gb:AL517946 /DB_XREF=gi:12781439 /DB_XREF=AL517946 /CLONE=CS0DA004YB11 (3 prime) /FEA=mRNA /CNT=6 /TID=Hs.241567.3 /TIER=ConsEnd /STK=1 /UG=Hs.241567 /LL=5937 /UG_GENE=RBMS1 /UG_TITLE=RNA binding motif, single stranded interacting protein 1
16	0.0342976	118		If	HNRNPK	200097_s_at	HIGH	Then	CG		gb:AI701949 /DB_XREF=gi:4989849 /DB_XREF=tq09c07.x1 /CLONE=IMAGE:2208300 /FEA=mRNA /CNT=50 /TID=Hs.129548.1 /TIER=ConsEnd /STK=2 /UG=Hs.129548 /LL=3190 /UG_GENE=HNRPK /UG_TITLE=heterogeneous nuclear ribonucleoprotein K
17	0.0292576	3800		If	EDNRB	204273_at	HIGH	Then	CG		gb:NM_000115.1 /DB_XREF=gi:4557546 /GEN=EDNRB /FEA=FLmRNA /CNT=130 /TID=Hs.82002.0 /TIER=FL+Stack /STK=30 /UG=Hs.82002 /LL=1910 /DEF=Homo sapiens endothelin receptor type B (EDNRB), transcript variant 1, mRNA. /PROD=endothelin receptor type B, isoform 1 /FL=gb:D90402.1 gb:NM_000115.1 gb:M74921.1
18	0.0291702	2818		If	CNOT4	203291_at	LOW	Then	CG		gb:NM_013316.1 /DB_XREF=gi:7019466 /GEN=CNOT4 /FEA=FLmRNA /CNT=120 /TID=Hs.20423.0 /TIER=FL+Stack /STK=55 /UG=Hs.20423 /LL=4850 /DEF=Homo sapiens CCR4-NOT transcription complex, subunit 4 (CNOT4), mRNA. /PROD=CCR4-NOT transcription complex, subunit 4 /FL=gb:NM_013316.1 gb:U71267.1
19	0.0269992	22276		If	control	AFFX-r2-P1-cre-3_at	HIGH	Then	CG		Bacteriophage P1 /GEN=cre /DB_XREF=gb:X03453.1 /NOTE=SIF corresponding to nucleotides 1032-1270 of gb:X03453.1 /DEF=Bacteriophage P1 cre gene for recombinase protein.
20	0.0267375	115		If	EEF2	200094_s_at	HIGH	Then	CG		gb:AI004246 /DB_XREF=gi:3213756 /DB_XREF=ou03g06.x1 /CLONE=IMAGE:1625242 /FEA=EST /CNT=15 /TID=Hs.75309.1 /TIER=Stack /STK=9 /UG=Hs.75309 /LL=1938 /UG_GENE=EEF2 /UG_TITLE=eukaryotic translation elongation factor 2
21	0.0241799	583		If	HNRNPA0	201055_s_at	HIGH	Then	CG		gb:NM_006805.1 /DB_XREF=gi:5803035 /GEN=HNRPA0 /FEA=FLmRNA /CNT=412 /TID=Hs.77492.0 /TIER=FL+Stack /STK=98 /UG=Hs.77492 /LL=10949 /DEF=Homo sapiens heterogeneous nuclear ribonucleoprotein A0 (HNRPA0), mRNA. /PROD=heterogeneous nuclear ribonucleoprotein A0 /FL=gb:NM_006805.1 gb:BC001008.1 gb:U23803.1
22	0.0240922	22224		If	control	AFFX-CreX-5_at	HIGH	Then	CG		Bacteriophage P1 /GEN=cre /DB_XREF=gb:X03453.1 /NOTE=SIF corresponding to nucleotides 513-1047 of gb:X03453.1 /DEF=Bacteriophage P1 cre gene for recombinase protein.
23	0.0194195	21768		If	FAM89B	32209_at	LOW	Then	CG		Cluster Incl. AF052151:Homo sapiens clone 24574 mRNA sequence /cds=UNKNOWN /gb=AF052151 /gi=3360461 /ug=Hs.18686 /len=1337
24	0.0173423	18223		If	ESF1	218859_s_at	HIGH	Then	CG		gb:NM_016649.1 /DB_XREF=gi:7705402 /GEN=HDCMC28P /FEA=FLmRNA /CNT=72 /TID=Hs.88820.0 /TIER=FL /STK=0 /UG=Hs.88820 /LL=51575 /DEF=Homo sapiens HDCMC28P protein (HDCMC28P), mRNA. /PROD=HDCMC28P protein /FL=gb:NM_016649.1 gb:AF068285.1
25	0.0157833	121		If	HNRNPU	200593_s_at	HIGH	Then	CG		gb:BC003621.1 /DB_XREF=gi:13177672 /FEA=FLmRNA /CNT=456 /TID=Hs.103804.0 /TIER=FL /STK=0 /UG=Hs.103804 /LL=3192 /UG_GENE=HNRPU /DEF=Homo sapiens, heterogeneous nuclear ribonucleoprotein U (scaffold attachment factor A), clone MGC:1992, mRNA, complete cds. /PROD=heterogeneous nuclear ribonucleoprotein U(scaffold attachment factor A) /FL=gb:BC003621.1 gb:NM_004501.1 gb:BC003367.1
26	0.012759	18392		If	HIPK2	219028_at	HIGH	Then	CG		gb:NM_022740.1 /DB_XREF=gi:13430859 /GEN=HIPK2 /FEA=FLmRNA /CNT=57 /TID=Hs.236131.0 /TIER=FL /STK=7 /UG=Hs.236131 /LL=28996 /DEF=Homo sapiens homeodomain-interacting protein kinase 2 (HIPK2), mRNA. /PROD=homeodomain-interacting protein kinase 2 /FL=gb:NM_022740.1 gb:AF208291.1
27	0.0126482	2122		If	LEPROTL1	202594_at	LOW	Then	CG		gb:NM_015344.1 /DB_XREF=gi:7662509 /GEN=MY047 /FEA=FLmRNA /CNT=209 /TID=Hs.11000.0 /TIER=FL+Stack /STK=77 /UG=Hs.11000 /LL=23484 /DEF=Homo sapiens MY047 protein (MY047), mRNA. /PROD=MY047 protein /FL=gb:AF063605.1 gb:BC000642.1 gb:NM_015344.1 gb:AF161461.1
28	0.0116271	2921		If	HES1	203394_s_at	HIGH	Then	CG		gb:BE973687 /DB_XREF=gi:10587023 /DB_XREF=601680868F1 /CLONE=IMAGE:3951041 /FEA=FLmRNA /CNT=115 /TID=Hs.250666.0 /TIER=Stack /STK=8 /UG=Hs.250666 /LL=3280 /UG_GENE=HRY /UG_TITLE=hairy (Drosophila)-homolog /FL=gb:NM_005524.2 gb:AF264785.1
29	0.004846	20893		If	BHLHE41	221530_s_at	LOW	Then	CG		gb:BE857425 /DB_XREF=gi:10371439 /DB_XREF=7f97a11.x1 /CLONE=IMAGE:3304892 /FEA=FLmRNA /CNT=109 /TID=Hs.33829.0 /TIER=Stack /STK=21 /UG=Hs.33829 /LL=79365 /UG_GENE=DEC2 /UG_TITLE=bHLH protein DEC2 /FL=gb:AB044088.1
30	0.0021887	2107		If	HMGN4	202579_x_at	LOW	Then	CG		gb:NM_006353.1 /DB_XREF=gi:10835239 /GEN=HMG17L3 /FEA=FLmRNA /CNT=120 /TID=Hs.236774.0 /TIER=FL /STK=0 /UG=Hs.236774 /LL=10473 /DEF=Homo sapiens high-mobility group (nonhistone chromosomal) protein 17-like 3 (HMG17L3), mRNA. /PROD=high-mobility group (nonhistone chromosomal)protein 17-like 3 /FL=gb:U90549.1 gb:NM_006353.1
31	0.0006242	10518		If	Hs.73769	211074_at	HIGH	Then	CG		gb:AF000381.1 /DB_XREF=gi:2565195 /FEA=FLmRNA /CNT=1 /TID=HsAffx.901120.761 /TIER=FL /STK=0 /DEF=Homo sapiens non-functional folate binding protein mRNA, complete cds. /PROD=non-functional folate binding protein /FL=gb:AF000381.1
Jena; alpha= 0.94; RA
1	0.149112	1835		If	TAP1	202307_s_at	HIGH	Then	RA		gb:NM_000593.2 /DB_XREF=gi:9665247 /GEN=ABCB2 /FEA=FLmRNA /CNT=178 /TID=Hs.158164.0 /TIER=FL+Stack /STK=97 /UG=Hs.158164 /LL=6890 /DEF=Homo sapiens ATP-binding cassette, sub-family B (MDRTAP), member 2 (ABCB2), mRNA. /PROD=ATP-binding cassette, sub-family B, member 2 /FL=gb:NM_000593.2 gb:L21205.1 gb:L21206.1 gb:L21207.1 gb:L21204.1 gb:L21208.1
2	0.148283	1797		If	GBP1	202269_x_at	HIGH	Then	RA		gb:BC002666.1 /DB_XREF=gi:12803662 /FEA=FLmRNA /CNT=158 /TID=Hs.62661.0 /TIER=FL+Stack /STK=10 /UG=Hs.62661 /LL=2633 /UG_GENE=GBP1 /DEF=Homo sapiens, guanylate binding protein 1, interferon-inducible, 67kD, clone MGC:3949, mRNA, complete cds. /PROD=guanylate binding protein 1,interferon-inducible, 67kD /FL=gb:BC002666.1 gb:NM_002053.1 gb:M55542.1
3	0.13687	5369		If	JAK2	205842_s_at	HIGH	Then	RA		gb:AF001362.1 /DB_XREF=gi:3236321 /GEN=JAK2 /FEA=FLmRNA /CNT=26 /TID=Hs.115541.0 /TIER=FL /STK=0 /UG=Hs.115541 /LL=3717 /DEF=Homo sapiens Jak2 kinase (JAK2) mRNA, complete cds. /PROD=Jak2 kinase /FL=gb:AF005216.1 gb:NM_004972.2 gb:AF001362.1 gb:AF058925.1				0
4	0.126982	1819		If	MGP	202291_s_at	LOW	Then	RA		gb:NM_000900.1 /DB_XREF=gi:4505178 /GEN=MGP /FEA=FLmRNA /CNT=227 /TID=Hs.279009.0 /TIER=FL+Stack /STK=84 /UG=Hs.279009 /LL=4256 /DEF=Homo sapiens matrix Gla protein (MGP), mRNA. /PROD=matrix Gla protein /FL=gb:NM_000900.1 gb:M58549.1
5	0.085038	21957		If	STK10	40420_at	HIGH	Then	RA		Cluster Incl. AB015718:Homo sapiens lok mRNA for protein kinase, complete cds /cds=(50,2956) /gb=AB015718 /gi=4001687 /ug=Hs.16134 /len=4221
6	0.084606	12462		If	TSR2	213079_at	LOW	Then	RA		gb:AA223871 /DB_XREF=gi:1844456 /DB_XREF=zr13a02.s1 /CLONE=IMAGE:648650 /FEA=mRNA /CNT=59 /TID=Hs.178207.0 /TIER=Stack /STK=18 /UG=Hs.178207 /UG_TITLE=Homo sapiens clone DT1P1A10 mRNA, CAG repeat region
7	0.0806962	19012		If	MREG	219648_at	HIGH	Then	RA		gb:NM_018000.1 /DB_XREF=gi:8922236 /GEN=FLJ10116 /FEA=FLmRNA /CNT=23 /TID=Hs.79741.0 /TIER=FL+Stack /STK=12 /UG=Hs.79741 /LL=55686 /DEF=Homo sapiens hypothetical protein FLJ10116 (FLJ10116), mRNA. /PROD=hypothetical protein FLJ10116 /FL=gb:NM_018000.1
8	0.0720773	3889		If	SKAP2	204362_at	HIGH	Then	RA		gb:NM_003930.1 /DB_XREF=gi:4506962 /GEN=SKAP-HOM /FEA=FLmRNA /CNT=67 /TID=Hs.52644.0 /TIER=FL+Stack /STK=12 /UG=Hs.52644 /LL=8935 /DEF=Homo sapiens SKAP55 homologue (SKAP-HOM), mRNA. /PROD=SKAP55 homologue /FL=gb:AF051323.1 gb:BC002893.1 gb:AB014486.1 gb:AF072166.1 gb:NM_003930.1
9	0.0719612	11928		If	AIM1	212543_at	HIGH	Then	RA		gb:U83115.1 /DB_XREF=gi:2072424 /GEN=AIM1 /FEA=mRNA /CNT=129 /TID=Hs.161002.0 /TIER=Stack /STK=38 /UG=Hs.161002 /LL=202 /DEF=Human non-lens beta gamma-crystallin like protein (AIM1) mRNA, partial cds. /PROD=non-lens beta gamma-crystallin like protein
10	0.0513805	7327		If	PROS1	207808_s_at	LOW	Then	RA		gb:NM_000313.1 /DB_XREF=gi:4506116 /GEN=PROS1 /FEA=FLmRNA /CNT=3 /TID=Hs.64016.0 /TIER=FL /STK=0 /UG=Hs.64016 /LL=5627 /DEF=Homo sapiens protein S (alpha) (PROS1), mRNA. /PROD=protein S (alpha) /FL=gb:M15036.1 gb:NM_000313.1
11	0.0513753	4229		If	NFE2L3	204702_s_at	HIGH	Then	RA		gb:NM_004289.3 /DB_XREF=gi:5731346 /GEN=NFE2L3 /FEA=FLmRNA /CNT=64 /TID=Hs.22900.0 /TIER=FL /STK=3 /UG=Hs.22900 /LL=9603 /DEF=Homo sapiens nuclear factor (erythroid-derived 2)-like 3 (NFE2L3), mRNA. /PROD=nuclear factor (erythroid-derived 2)-like 3 /FL=gb:NM_004289.3 gb:AB010812.1 gb:AF134891.1 gb:AF133059.1
12	0.048847	5195		If	LY75	205668_at	HIGH	Then	RA		gb:NM_002349.1 /DB_XREF=gi:4505052 /GEN=LY75 /FEA=FLmRNA /CNT=32 /TID=Hs.153563.0 /TIER=FL+Stack /STK=13 /UG=Hs.153563 /LL=4065 /DEF=Homo sapiens lymphocyte antigen 75 (LY75), mRNA. /PROD=lymphocyte antigen 75 /FL=gb:AF064827.1 gb:AF011333.1 gb:NM_002349.1
13	0.0464524	3806		If	PSMB9	204279_at	HIGH	Then	RA		gb:NM_002800.1 /DB_XREF=gi:4506204 /GEN=PSMB9 /FEA=FLmRNA /CNT=70 /TID=Hs.9280.0 /TIER=FL /STK=1 /UG=Hs.9280 /LL=5698 /DEF=Homo sapiens proteasome (prosome, macropain) subunit, beta type, 9 (large multifunctional protease 2) (PSMB9), mRNA. /PROD=proteasome (prosome, macropain) subunit, betatype, 9 (large multifunctional protease 2) /FL=gb:U01025.1 gb:NM_002800.1
14	0.045826	4140		If	PLCG2	204613_at	HIGH	Then	RA	alpha=0.95	gb:NM_002661.1 /DB_XREF=gi:4505870 /GEN=PLCG2 /FEA=FLmRNA /CNT=99 /TID=Hs.75648.0 /TIER=FL+Stack /STK=33 /UG=Hs.75648 /LL=5336 /DEF=Homo sapiens phospholipase C, gamma 2 (phosphatidylinositol-specific) (PLCG2), mRNA. /PROD=phospholipase C, gamma 2(phosphatidylinositol-specific) /FL=gb:NM_002661.1 gb:M37238.1
15	0.0344533	2480		If	STK38	202951_at	HIGH	Then	RA		gb:BE048506 /DB_XREF=gi:8365559 /DB_XREF=hr49h06.x1 /CLONE=IMAGE:3131867 /FEA=FLmRNA /CNT=137 /TID=Hs.8724.0 /TIER=Stack /STK=75 /UG=Hs.8724 /LL=11329 /UG_GENE=NDR /UG_TITLE=serine threonine protein kinase /FL=gb:NM_007271.1
16	0.0308169	2391		If	FAH	202862_at	LOW	Then	RA		gb:NM_000137.1 /DB_XREF=gi:4557586 /GEN=FAH /FEA=FLmRNA /CNT=134 /TID=Hs.73875.0 /TIER=FL+Stack /STK=61 /UG=Hs.73875 /LL=2184 /DEF=Homo sapiens fumarylacetoacetate (FAH), mRNA. /PROD=fumarylacetoacetase /FL=gb:BC002527.1 gb:M55150.1 gb:NM_000137.1
17	0.0275876	4686		If	CSF2RB	205159_at	HIGH	Then	RA		gb:AV756141 /DB_XREF=gi:10913989 /DB_XREF=AV756141 /CLONE=BMFAKF10 /FEA=FLmRNA /CNT=51 /TID=Hs.285401.0 /TIER=Stack /STK=20 /UG=Hs.285401 /LL=1439 /UG_GENE=CSF2RB /UG_TITLE=colony stimulating factor 2 receptor, beta, low-affinity (granulocyte-macrophage) /FL=gb:NM_000395.1 gb:M59941.1
18	0.0210493	7255		If	LAX1	207734_at	HIGH	Then	RA		gb:NM_017773.1 /DB_XREF=gi:8923315 /GEN=FLJ20340 /FEA=FLmRNA /CNT=3 /TID=Hs.272794.0 /TIER=FL /STK=0 /UG=Hs.272794 /LL=54900 /DEF=Homo sapiens hypothetical protein FLJ20340 (FLJ20340), mRNA. /PROD=hypothetical protein FLJ20340 /FL=gb:NM_017773.1
19	0.0176895	415		If	STAT1	200887_s_at	HIGH	Then	RA		gb:NM_007315.1 /DB_XREF=gi:6274551 /GEN=STAT1 /FEA=FLmRNA /CNT=391 /TID=Hs.21486.0 /TIER=FL+Stack /STK=51 /UG=Hs.21486 /LL=6772 /DEF=Homo sapiens signal transducer and activator of transcription 1, 91kD (STAT1), mRNA. /PROD=signal transducer and activator of transcription1, 91kD /FL=gb:NM_007315.1 gb:M97935.1
20	0.0130141	8761		If	SLC39A8	209267_s_at	HIGH	Then	RA		gb:AB040120.1 /DB_XREF=gi:12657580 /GEN=BIGMo-103 /FEA=FLmRNA /CNT=155 /TID=Hs.284205.1 /TIER=FL+Stack /STK=49 /UG=Hs.284205 /LL=64116 /DEF=Homo sapiens mRNA for BCG induced integral membrane protein BIGMo-103, complete cds. /PROD=BCG induced integral membrane protein BIGMo-103 /FL=gb:AB040120.1
Jena; alpha=0.94; OA
1	0.184733	20306		If	FAM162A	220942_x_at	HIGH	Then	OA		gb:NM_014367.1 /DB_XREF=gi:7657049 /GEN=E2IG5 /FEA=FLmRNA /CNT=3 /TID=Hs.5243.0 /TIER=FL /STK=0 /UG=Hs.5243 /LL=26355 /DEF=Homo sapiens hypothetical protein, estradiol-induced (E2IG5), mRNA. /PROD=hypothetical protein, estradiol-induced /FL=gb:NM_014367.1 gb:AF191020.1
2	0.123088	8688		If	CETN2	209194_at	HIGH	Then	OA		gb:BC005334.1 /DB_XREF=gi:13529121 /FEA=FLmRNA /CNT=143 /TID=Hs.82794.0 /TIER=FL /STK=1 /UG=Hs.82794 /LL=1069 /UG_GENE=CETN2 /DEF=Homo sapiens, centrin, EF-hand protein, 2, clone MGC:12421, mRNA, complete cds. /PROD=centrin, EF-hand protein, 2 /FL=gb:NM_004344.1 gb:BC005334.1
3	0.0721677	3140		If	NDUFB6	203613_s_at	HIGH	Then	OA		gb:NM_002493.1 /DB_XREF=gi:4505364 /GEN=NDUFB6 /FEA=FLmRNA /CNT=96 /TID=Hs.109646.0 /TIER=FL+Stack /STK=33 /UG=Hs.109646 /LL=4712 /DEF=Homo sapiens NADH dehydrogenase (ubiquinone) 1 beta subcomplex, 6 (17kD, B17) (NDUFB6), mRNA. /PROD=NADH dehydrogenase (ubiquinone) 1 betasubcomplex, 6 (17kD, B17) /FL=gb:AF067167.1 gb:NM_002493.1 gb:AF035840.1				0
4	0.0519809	1791		If	CYB5R1	202263_at	HIGH	Then	OA	alpha=0.95	gb:NM_016243.1 /DB_XREF=gi:7706454 /GEN=LOC51706 /FEA=FLmRNA /CNT=173 /TID=Hs.289113.0 /TIER=FL+Stack /STK=54 /UG=Hs.289113 /LL=51706 /DEF=Homo sapiens cytochrome b5 reductase 1 (B5R.1) (LOC51706), mRNA. /PROD=cytochrome b5 reductase 1 (B5R.1) /FL=gb:NM_016243.1 gb:AF169481.1 gb:AF125533.1
5	0.0363183	7486		If	SKP1	207974_s_at	HIGH	Then	OA		gb:NM_006930.1 /DB_XREF=gi:5902087 /GEN=SKP1A /FEA=FLmRNA /CNT=2 /TID=Hs.227950.0 /TIER=FL /STK=0 /UG=Hs.227950 /LL=6500 /DEF=Homo sapiens S-phase kinase-associated protein 1A (p19A) (SKP1A), mRNA. /PROD=S-phase kinase-associated protein 1A (p19A) /FL=gb:NM_006930.1 gb:U33760.1
6	0.025887	933		If	COPS6	201405_s_at	HIGH	Then	OA		gb:NM_006833.1 /DB_XREF=gi:5803095 /GEN=MOV34-34KD /FEA=FLmRNA /CNT=243 /TID=Hs.15591.0 /TIER=FL+Stack /STK=65 /UG=Hs.15591 /LL=10980 /DEF=Homo sapiens COP9 subunit 6 (MOV34 homolog, 34 kD) (MOV34-34KD), mRNA. /PROD=COP9 subunit 6 (MOV34 homolog, 34 kD) /FL=gb:NM_006833.1 gb:BC002520.1 gb:U70735.1
7	0.0165378	16891		If	NFATC2IP	217526_at	LOW	Then	OA		gb:AI478300 /DB_XREF=gi:4371526 /DB_XREF=tm39e01.x1 /CLONE=IMAGE:2160504 /FEA=EST /CNT=20 /TID=Hs.192789.0 /TIER=ConsEnd /STK=4 /UG=Hs.192789 /UG_TITLE=ESTs, Weakly similar to ALU6_HUMAN ALU SUBFAMILY SP SEQUENCE CONTAMINATION WARNING ENTRY (H.sapiens)
8	0.0141776	18266		If	NOTCH1	218902_at	LOW	Then	OA		gb:NM_017617.1 /DB_XREF=gi:8923012 /GEN=FLJ20005 /FEA=FLmRNA /CNT=95 /TID=Hs.184634.0 /TIER=FL+Stack /STK=60 /UG=Hs.184634 /LL=54781 /DEF=Homo sapiens hypothetical protein FLJ20005 (FLJ20005), mRNA. /PROD=hypothetical protein FLJ20005 /FL=gb:NM_017617.1
9	0.0112985	18925		If	COPZ2	219561_at	HIGH	Then	OA		gb:NM_016429.1 /DB_XREF=gi:7705982 /GEN=LOC51226 /FEA=FLmRNA /CNT=32 /TID=Hs.37482.0 /TIER=FL+Stack /STK=22 /UG=Hs.37482 /LL=51226 /DEF=Homo sapiens COPZ2 for nonclathrin coat protein zeta-COP (LOC51226), mRNA. /PROD=COPZ2 for nonclathrin coat protein zeta-COP /FL=gb:NM_016429.1 gb:AB037938.1 gb:AB047849.1
10	0.0075438	12547		If	CEP350	213165_at	LOW	Then	OA		gb:AI041204 /DB_XREF=gi:3280398 /DB_XREF=ov77g06.x1 /CLONE=IMAGE:1643386 /FEA=mRNA /CNT=82 /TID=Hs.323748.0 /TIER=Stack /STK=49 /UG=Hs.323748 /UG_TITLE=Homo sapiens clone CDABP0086 mRNA sequence
Berlin; alpha=0.94; CG
1	0.302727	2668		If	BCL6	203140_at	HIGH	Then	CG		gb:NM_001706.1 /DB_XREF=gi:4502382 /GEN=BCL6 /FEA=FLmRNA /CNT=123 /TID=Hs.155024.0 /TIER=FL+Stack /STK=54 /UG=Hs.155024 /LL=604 /DEF=Homo sapiens B-cell CLLlymphoma 6 (zinc finger protein 51) (BCL6), mRNA. /PROD=B-cell CLLlymphoma 6 (zinc finger protein 51) /FL=gb:U00115.1 gb:NM_001706.1
2	0.301428	3070		If	KLF9	203543_s_at	HIGH	Then	CG		gb:NM_001206.1 /DB_XREF=gi:4557374 /GEN=BTEB1 /FEA=FLmRNA /CNT=168 /TID=Hs.150557.0 /TIER=FL /STK=0 /UG=Hs.150557 /LL=687 /DEF=Homo sapiens basic transcription element binding protein 1 (BTEB1), mRNA. /PROD=basic transcription element binding protein 1 /FL=gb:D31716.1 gb:NM_001206.1
3	0.284697	18735		If	KLF2	219371_s_at	HIGH	Then	CG		gb:NM_016270.1 /DB_XREF=gi:7706468 /GEN=LOC51713 /FEA=FLmRNA /CNT=43 /TID=Hs.107740.0 /TIER=FL+Stack /STK=22 /UG=Hs.107740 /LL=10365 /DEF=Homo sapiens Kruppel-like factor (LOC51713), mRNA. /PROD=Kruppel-like factor /FL=gb:NM_016270.1 gb:AF205849.1 gb:AF134053.1
4	0.270411	3101		If	NFIL3	203574_at	HIGH	Then	CG		gb:NM_005384.1 /DB_XREF=gi:4885516 /GEN=NFIL3 /FEA=FLmRNA /CNT=96 /TID=Hs.79334.0 /TIER=FL+Stack /STK=37 /UG=Hs.79334 /LL=4783 /DEF=Homo sapiens nuclear factor, interleukin 3 regulated (NFIL3), mRNA. /PROD=nuclear factor, interleukin 3 regulated /FL=gb:NM_005384.1 gb:U26173.1
5	0.262801	11485		If	RHOB	212099_at	HIGH	Then	CG		gb:AI263909 /DB_XREF=gi:3872112 /DB_XREF=qi08f09.x1 /CLONE=IMAGE:1855913 /FEA=FLmRNA /CNT=399 /TID=Hs.204354.0 /TIER=Stack /STK=12 /UG=Hs.204354 /LL=388 /UG_GENE=ARHB /UG_TITLE=ras homolog gene family, member B /FL=gb:NM_004040.1
6	0.258952	3252		If	GADD45A	203725_at	HIGH	Then	CG		gb:NM_001924.2 /DB_XREF=gi:9790904 /GEN=GADD45A /FEA=FLmRNA /CNT=108 /TID=Hs.80409.0 /TIER=FL+Stack /STK=63 /UG=Hs.80409 /LL=1647 /DEF=Homo sapiens growth arrest and DNA-damage-inducible, alpha (GADD45A), mRNA. /PROD=growth arrest and DNA-damage-inducible, alpha /FL=gb:M60974.1 gb:NM_001924.2
7	0.24623	665		If	HLA-DPB1	201137_s_at	LOW	Then	CG		gb:NM_002121.1 /DB_XREF=gi:4504404 /GEN=HLA-DPB1 /FEA=FLmRNA /CNT=360 /TID=Hs.814.0 /TIER=FL+Stack /STK=123 /UG=Hs.814 /LL=3115 /DEF=Homo sapiens major histocompatibility complex, class II, DP beta 1 (HLA-DPB1), mRNA. /PROD=major histocompatibility complex, class II, DPbeta 1 /FL=gb:NM_002121.1 gb:J03041.1 gb:M57466.1 gb:M83664.1 gb:M28202.1 gb:M28200.1
8	0.239359	12050		If	TIPARP	212665_at	HIGH	Then	CG		gb:AL556438 /DB_XREF=gi:12899113 /DB_XREF=AL556438 /CLONE=CS0DK004YI18 (3 prime) /FEA=mRNA /CNT=134 /TID=Hs.12813.0 /TIER=Stack /STK=61 /UG=Hs.12813 /LL=25976 /UG_GENE=DKFZP434J214 /UG_TITLE=DKFZP434J214 protein
9	0.236104	328		If	HSPA1B/HSPA1A	200800_s_at	HIGH	Then	CG		gb:NM_005345.3 /DB_XREF=gi:5579469 /GEN=HSPA1A /FEA=FLmRNA /CNT=432 /TID=Hs.8997.0 /TIER=FL+Stack /STK=165 /UG=Hs.8997 /LL=3303 /DEF=Homo sapiens heat shock 70kD protein 1A (HSPA1A), mRNA. /PROD=heat shock 70kD protein 1A /FL=gb:BC002453.1 gb:NM_005345.3
10	0.233525	1932		If	COL1A2	202404_s_at	LOW	Then	CG		gb:NM_000089.1 /DB_XREF=gi:4502946 /GEN=COL1A2 /FEA=FLmRNA /CNT=576 /TID=Hs.179573.0 /TIER=FL+Stack /STK=212 /UG=Hs.179573 /LL=1278 /DEF=Homo sapiens collagen, type I, alpha 2 (COL1A2), mRNA. /PROD=collagen, type I, alpha 2 /FL=gb:J03464.1 gb:NM_000089.1
11	0.232621	1380		If	COL3A1	201852_x_at	LOW	Then	CG		gb:AI813758 /DB_XREF=gi:5424973 /DB_XREF=wk79b04.x1 /CLONE=IMAGE:2421583 /FEA=FLmRNA /CNT=483 /TID=Hs.119571.0 /TIER=Stack /STK=9 /UG=Hs.119571 /LL=1281 /UG_GENE=COL3A1 /UG_TITLE=collagen, type III, alpha 1 (Ehlers-Danlos syndrome type IV, autosomal dominant) /FL=gb:NM_000090.1
12	0.231576	2109		If	HSPA1B	202581_at	HIGH	Then	CG		gb:NM_005346.2 /DB_XREF=gi:5579470 /GEN=HSPA1B /FEA=FLmRNA /CNT=124 /TID=Hs.274402.0 /TIER=FL+Stack /STK=11 /UG=Hs.274402 /LL=3304 /DEF=Homo sapiens heat shock 70kD protein 1B (HSPA1B), mRNA. /PROD=heat shock 70kD protein 1B /FL=gb:NM_005346.2
13	0.231428	7810		If	HLA-DRB1/3/4	208306_x_at	LOW	Then	CG		gb:NM_021983.2 /DB_XREF=gi:11875206 /GEN=HLA-DRB4 /FEA=FLmRNA /CNT=2 /TID=Hs.293934.0 /TIER=FL /STK=0 /UG=Hs.293934 /LL=3126 /DEF=Homo sapiens major histocompatibility complex, class II, DR beta 4 (HLA-DRB4), mRNA. /PROD=major histocompatibility complex, class II, DRbeta 4 /FL=gb:NM_021983.2
14	0.227388	1197		If	MARCKS	201669_s_at	LOW	Then	CG		gb:NM_002356.4 /DB_XREF=gi:11125771 /GEN=MACS /FEA=FLmRNA /CNT=335 /TID=Hs.75607.0 /TIER=FL+Stack /STK=80 /UG=Hs.75607 /LL=4082 /DEF=Homo sapiens myristoylated alanine-rich protein kinase C substrate (MARCKS, 80K-L) (MACS), mRNA. /PROD=myristoylated alanine-rich protein kinase Csubstrate /FL=gb:M68956.1 gb:D10522.1 gb:NM_002356.4
15	0.227263	10603		If	COL3A1	211161_s_at	LOW	Then	CG		gb:AF130082.1 /DB_XREF=gi:11493468 /FEA=FLmRNA /CNT=1 /TID=Hs.119571.1 /TIER=FL /STK=0 /UG=Hs.119571 /LL=1281 /UG_GENE=COL3A1 /DEF=Homo sapiens clone FLC1492 PRO3121 mRNA, complete cds. /PROD=PRO3121 /FL=gb:AF130082.1
16	0.223561	14450		If	COL3A1	215076_s_at	LOW	Then	CG		gb:AU144167 /DB_XREF=gi:11005688 /DB_XREF=AU144167 /CLONE=HEMBA1001071 /FEA=mRNA /CNT=8 /TID=Hs.297909.0 /TIER=ConsEnd /STK=1 /UG=Hs.297909 /UG_TITLE=Homo sapiens cDNA FLJ11428 fis, clone HEMBA1001071, highly similar to PROCOLLAGEN ALPHA 1(III) CHAIN PRECURSOR
17	0.223253	1266		If	EIF1B	201738_at	HIGH	Then	CG		gb:NM_005875.1 /DB_XREF=gi:5031710 /GEN=GC20 /FEA=FLmRNA /CNT=220 /TID=Hs.21756.0 /TIER=FL+Stack /STK=71 /UG=Hs.21756 /LL=10289 /DEF=Homo sapiens translation factor sui1 homolog (GC20), mRNA. /PROD=translation factor sui1 homolog /FL=gb:AF064607.1 gb:AF077052.1 gb:AF263452.1 gb:NM_005875.1
18	0.222646	17276		If	BAG3	217911_s_at	HIGH	Then	CG		gb:NM_004281.1 /DB_XREF=gi:6631072 /GEN=BAG3 /FEA=FLmRNA /CNT=179 /TID=Hs.15259.0 /TIER=FL+Stack /STK=91 /UG=Hs.15259 /LL=9531 /DEF=Homo sapiens BCL2-associated athanogene 3 (BAG3), mRNA. /PROD=BCL2-associated athanogene 3 /FL=gb:AF095193.2 gb:NM_004281.1 gb:AF127139.1 gb:AF071218.2
19	0.221686	327		If	HSPA1A	200799_at	HIGH	Then	CG		gb:NM_005345.3 /DB_XREF=gi:5579469 /GEN=HSPA1A /FEA=FLmRNA /CNT=432 /TID=Hs.8997.0 /TIER=FL+Stack /STK=165 /UG=Hs.8997 /LL=3303 /DEF=Homo sapiens heat shock 70kD protein 1A (HSPA1A), mRNA. /PROD=heat shock 70kD protein 1A /FL=gb:BC002453.1 gb:NM_005345.3
20	0.216469	12623		If	PLXNC1	213241_at	LOW	Then	CG		gb:AF035307.1 /DB_XREF=gi:2661068 /FEA=mRNA /CNT=82 /TID=Hs.184697.0 /TIER=Stack /STK=38 /UG=Hs.184697 /UG_TITLE=Homo sapiens clone 23785 mRNA sequence /DEF=Homo sapiens clone 23785 mRNA sequence.
21	0.215635	18722		If	ADAP2	219358_s_at	LOW	Then	CG		gb:NM_018404.1 /DB_XREF=gi:8923762 /GEN=HSA272195 /FEA=FLmRNA /CNT=43 /TID=Hs.28802.0 /TIER=FL /STK=5 /UG=Hs.28802 /LL=55803 /DEF=Homo sapiens centaurin-alpha 2 protein (HSA272195), mRNA. /PROD=centaurin-alpha 2 protein /FL=gb:NM_018404.1
22	0.213343	3193		If	CXCL12	203666_at	LOW	Then	CG		gb:NM_000609.1 /DB_XREF=gi:10834987 /GEN=SDF1 /FEA=FLmRNA /CNT=114 /TID=Hs.237356.0 /TIER=FL+Stack /STK=60 /UG=Hs.237356 /LL=6387 /DEF=Homo sapiens stromal cell-derived factor 1 (SDF1), mRNA. /PROD=stromal cell-derived factor 1 /FL=gb:L36033.1 gb:NM_000609.1 gb:U16752.1
23	0.209396	1482		If	ARPC1B	201954_at	LOW	Then	CG		gb:NM_005720.1 /DB_XREF=gi:5031600 /GEN=ARPC1B /FEA=FLmRNA /CNT=200 /TID=Hs.11538.0 /TIER=FL+Stack /STK=55 /UG=Hs.11538 /LL=10095 /DEF=Homo sapiens actin related protein 23 complex, subunit 1A (41 kD) (ARPC1B), mRNA. /PROD=actin related protein 23 complex, subunit 1A(41 kD) /FL=gb:AF006084.1 gb:BC002562.1 gb:NM_005720.1
24	0.20353	9755		If	ZFAND5	210275_s_at	HIGH	Then	CG		gb:AF062347.1 /DB_XREF=gi:3643810 /GEN=ZNF216 /FEA=FLmRNA /CNT=14 /TID=Hs.3776.1 /TIER=FL /STK=1 /UG=Hs.3776 /LL=7763 /DEF=Homo sapiens zinc finger protein 216 splice variant 2 (ZNF216) mRNA, complete cds. /PROD=zinc finger protein 216 splice variant 2 /FL=gb:AF062347.1
25	0.203305	12517		If	BTG3	213134_x_at	HIGH	Then	CG		gb:AI765445 /DB_XREF=gi:5231954 /DB_XREF=wi80b08.x1 /CLONE=IMAGE:2399607 /FEA=EST /CNT=65 /TID=Hs.77311.1 /TIER=Stack /STK=47 /UG=Hs.77311 /LL=10950 /UG_GENE=BTG3 /UG_TITLE=BTG family, member 3
26	0.197729	17514		If	ZNF395	218149_s_at	HIGH	Then	CG		gb:NM_017606.1 /DB_XREF=gi:8922146 /GEN=DKFZp434K1210 /FEA=FLmRNA /CNT=119 /TID=Hs.32352.0 /TIER=FL+Stack /STK=24 /UG=Hs.32352 /LL=54775 /DEF=Homo sapiens hypothetical protein DKFZp434K1210 (DKFZp434K1210), mRNA. /PROD=hypothetical protein DKFZp434K1210 /FL=gb:NM_017606.1
27	0.196128	8806		If	HLA-DRB1/4/5/3	209312_x_at	LOW	Then	CG		gb:U65585.1 /DB_XREF=gi:5478215 /GEN=HLA-DRB1 /FEA=FLmRNA /CNT=126 /TID=Hs.180255.0 /TIER=FL /STK=0 /UG=Hs.180255 /LL=3123 /DEF=Homo sapiens MHC class II antigen (HLA-DRB1) mRNA, HLA-DRB1*PBL allele, complete cds. /PROD=MHC class II antigen /FL=gb:NM_002124.1 gb:M33600.1 gb:U65585.1 gb:M28583.1
28	0.192807	194		If	DNAJB1	200666_s_at	HIGH	Then	CG		gb:NM_006145.1 /DB_XREF=gi:5453689 /GEN=HSPF1 /FEA=FLmRNA /CNT=480 /TID=Hs.82646.0 /TIER=FL+Stack /STK=163 /UG=Hs.82646 /LL=3337 /DEF=Homo sapiens heat shock 40kD protein 1 (HSPF1), mRNA. /PROD=heat shock 40kD protein 1 /FL=gb:D49547.1 gb:NM_006145.1 gb:BC002352.1
29	0.19276	4197		If	HLA-DRB1	204670_x_at	LOW	Then	CG		gb:NM_002125.1 /DB_XREF=gi:4504412 /GEN=HLA-DRB5 /FEA=FLmRNA /CNT=62 /TID=Hs.308026.0 /TIER=FL /STK=1 /UG=Hs.308026 /LL=3127 /DEF=Homo sapiens major histocompatibility complex, class II, DR beta 5 (HLA-DRB5), mRNA. /PROD=major histocompatibility complex, class II, DRbeta 5 /FL=gb:NM_002125.1 gb:M20430.1 gb:M11867.1
30	0.192539	8364		If	GABARAPL1	208869_s_at	HIGH	Then	CG		gb:AF087847.1 /DB_XREF=gi:13375570 /GEN=GABARAPL1 /FEA=FLmRNA /CNT=283 /TID=Hs.282654.0 /TIER=FL+Stack /STK=113 /UG=Hs.282654 /DEF=Homo sapiens GABA-A receptor-associated protein like 1 (GABARAPL1) mRNA, complete cds. /PROD=GABA-A receptor-associated protein like 1 /FL=gb:AL136676.1 gb:AF087847.1
31	0.192526	976		If	TIA1	201448_at	LOW	Then	CG		gb:AL046419 /DB_XREF=gi:5434493 /DB_XREF=DKFZp434N247_s1 /CLONE=DKFZp434N247 /FEA=FLmRNA /CNT=273 /TID=Hs.239489.0 /TIER=Stack /STK=39 /UG=Hs.239489 /LL=7072 /UG_GENE=TIA1 /UG_TITLE=TIA1 cytotoxic granule-associated RNA-binding protein /FL=gb:M77142.1 gb:NM_022037.1
32	0.19149	14567		If	HLA-DRB1/5/4/3	215193_x_at	LOW	Then	CG		gb:AJ297586.1 /DB_XREF=gi:10185079 /GEN=HLA-DRB1 /FEA=mRNA /CNT=7 /TID=Hs.279930.1 /TIER=ConsEnd /STK=0 /UG=Hs.279930 /LL=3125 /DEF=Homo sapiens mRNA for MHC class II antigen (HLA-DRB1 gene), DRB1*0402 allele. /PROD=MHC class II antigen
33	0.191469	8678		If	IRS2	209184_s_at	HIGH	Then	CG		gb:BF700086 /DB_XREF=gi:11985494 /DB_XREF=602127569F1 /CLONE=IMAGE:4284401 /FEA=FLmRNA /CNT=165 /TID=Hs.143648.0 /TIER=Stack /STK=12 /UG=Hs.143648 /LL=8660 /UG_GENE=IRS2 /UG_TITLE=insulin receptor substrate 2 /FL=gb:NM_003749.1 gb:AF073310.1
34	0.190349	1059		If	ZFP36	201531_at	HIGH	Then	CG		gb:NM_003407.1 /DB_XREF=gi:4507960 /GEN=ZFP36 /FEA=FLmRNA /CNT=364 /TID=Hs.1665.0 /TIER=FL+Stack /STK=208 /UG=Hs.1665 /LL=7538 /DEF=Homo sapiens zinc finger protein homologous to Zfp-36 in mouse (ZFP36), mRNA. /PROD=zinc finger protein homologous to Zfp-36 inmouse /FL=gb:NM_003407.1 gb:M92843.1 gb:M63625.1
35	0.188415	11378		If	HLA-DPA1	211991_s_at	LOW	Then	CG		gb:M27487.1 /DB_XREF=gi:703088 /GEN=HLA-DPA1 /FEA=FLmRNA /CNT=358 /TID=Hs.914.0 /TIER=FL+Stack /STK=139 /UG=Hs.914 /DEF=Homo sapiens MHC class II DPw3-alpha-1 chain mRNA, complete cds. /PROD=MHC class II DP3-alpha /FL=gb:M27487.1
36	0.187456	1986		If	PRSS23	202458_at	LOW	Then	CG		gb:NM_007173.1 /DB_XREF=gi:6005881 /GEN=SPUVE /FEA=FLmRNA /CNT=198 /TID=Hs.325820.0 /TIER=FL+Stack /STK=79 /UG=Hs.325820 /LL=11098 /DEF=Homo sapiens protease, serine, 23 (SPUVE), mRNA. /PROD=protease, serine, 23 /FL=gb:BC001278.1 gb:AF193611.1 gb:AF015287.1 gb:AL136914.1 gb:NM_007173.1
37	0.180869	21522		If	ADAMTS1	222162_s_at	HIGH	Then	CG		gb:AK023795.1 /DB_XREF=gi:10435838 /FEA=mRNA /CNT=4 /TID=Hs.8230.1 /TIER=ConsEnd /STK=0 /UG=Hs.8230 /LL=9510 /UG_GENE=ADAMTS1 /UG_TITLE=a disintegrin-like and metalloprotease (reprolysin type) with thrombospondin type 1 motif, 1 /DEF=Homo sapiens cDNA FLJ13733 fis, clone PLACE3000147, highly similar to Homo sapiens metalloproteinase with thrombospondin type 1 motifs ADAMTS1 (ADAMTS1) mRNA.
38	0.180327	3459		If	HLA-DMB	203932_at	LOW	Then	CG		gb:NM_002118.1 /DB_XREF=gi:4504398 /GEN=HLA-DMB /FEA=FLmRNA /CNT=91 /TID=Hs.1162.0 /TIER=FL+Stack /STK=49 /UG=Hs.1162 /LL=3109 /DEF=Homo sapiens major histocompatibility complex, class II, DM beta (HLA-DMB), mRNA. /PROD=major histocompatibility complex, class II, DMbeta /FL=gb:NM_002118.1 gb:U15085.1
39	0.177039	11516		If	EIF1	212130_x_at	HIGH	Then	CG		gb:AL537707 /DB_XREF=gi:12801200 /DB_XREF=AL537707 /CLONE=CS0DF026YP17 (5 prime) /FEA=EST /CNT=202 /TID=Hs.150580.4 /TIER=Stack /STK=170 /UG=Hs.150580 /LL=10209 /UG_GENE=SUI1 /UG_TITLE=putative translation initiation factor
40	0.175194	142		If	CLTC	200614_at	LOW	Then	CG		gb:NM_004859.1 /DB_XREF=gi:4758011 /GEN=CLTC /FEA=FLmRNA /CNT=469 /TID=Hs.178710.0 /TIER=FL+Stack /STK=131 /UG=Hs.178710 /LL=1213 /DEF=Homo sapiens clathrin, heavy polypeptide (Hc) (CLTC), mRNA. /PROD=clathrin heavy chain /FL=gb:NM_004859.1 gb:D21260.1
41	0.175131	8247		If	NAP1L1	208752_x_at	HIGH	Then	CG		gb:AI888672 /DB_XREF=gi:5593836 /DB_XREF=wn34c03.x1 /CLONE=IMAGE:2447332 /FEA=FLmRNA /CNT=329 /TID=Hs.179662.1 /TIER=Stack /STK=12 /UG=Hs.179662 /LL=4673 /UG_GENE=NAP1L1 /UG_TITLE=nucleosome assembly protein 1-like 1 /FL=gb:AL162068.1 gb:BC002387.1
42	0.174536	2441		If	ADM	202912_at	HIGH	Then	CG		gb:NM_001124.1 /DB_XREF=gi:4501944 /GEN=ADM /FEA=FLmRNA /CNT=170 /TID=Hs.394.0 /TIER=FL+Stack /STK=73 /UG=Hs.394 /LL=133 /DEF=Homo sapiens adrenomedullin (ADM), mRNA. /PROD=adrenomedullin /FL=gb:NM_001124.1 gb:D14874.1
43	0.174042	1289		If	MTHFD2	201761_at	HIGH	Then	CG		gb:NM_006636.2 /DB_XREF=gi:13699869 /GEN=MTHFD2 /FEA=FLmRNA /CNT=242 /TID=Hs.154672.0 /TIER=FL+Stack /STK=67 /UG=Hs.154672 /LL=10797 /DEF=Homo sapiens methylene tetrahydrofolate dehydrogenase (NAD+ dependent), methenyltetrahydrofolate cyclohydrolase (MTHFD2), nuclear gene encoding mitochondrial protein, mRNA. /PROD=methylene tetrahydrofolate dehydrogenase (NAD+dependent), methenyltetrahydrofolate…
44	0.173671	18870		If	C1orf54	219506_at	LOW	Then	CG		gb:NM_024579.1 /DB_XREF=gi:13375757 /GEN=FLJ23221 /FEA=FLmRNA /CNT=49 /TID=Hs.18397.0 /TIER=FL+Stack /STK=36 /UG=Hs.18397 /LL=79630 /DEF=Homo sapiens hypothetical protein FLJ23221 (FLJ23221), mRNA. /PROD=hypothetical protein FLJ23221 /FL=gb:NM_024579.1
45	0.17349	449		If	BTG1	200921_s_at	HIGH	Then	CG		gb:NM_001731.1 /DB_XREF=gi:4502472 /GEN=BTG1 /FEA=FLmRNA /CNT=488 /TID=Hs.77054.0 /TIER=FL+Stack /STK=152 /UG=Hs.77054 /LL=694 /DEF=Homo sapiens B-cell translocation gene 1, anti-proliferative (BTG1), mRNA. /PROD=B-cell translocation protein 1 /FL=gb:NM_001731.1
46	0.17345	1549		If	EIF1	202021_x_at	HIGH	Then	CG		gb:AF083441.1 /DB_XREF=gi:5813822 /FEA=FLmRNA /CNT=170 /TID=Hs.150580.0 /TIER=FL /STK=0 /UG=Hs.150580 /LL=10209 /UG_GENE=SUI1 /DEF=Homo sapiens SUI1 isolog mRNA, complete cds. /PROD=SUI1 isolog /FL=gb:L26247.1 gb:BC005118.1 gb:NM_005801.1 gb:AF100737.1 gb:AF083441.1
47	0.17337	838		If	NREP	201310_s_at	LOW	Then	CG		gb:NM_004772.1 /DB_XREF=gi:4758865 /GEN=P311 /FEA=FLmRNA /CNT=470 /TID=Hs.142827.0 /TIER=FL+Stack /STK=195 /UG=Hs.142827 /LL=9315 /DEF=Homo sapiens P311 protein (P311), mRNA. /PROD=P311 protein /FL=gb:U30521.1 gb:NM_004772.1 gb:U36189.1
48	0.172761	335		If	HSPD1	200807_s_at	HIGH	Then	CG		gb:NM_002156.1 /DB_XREF=gi:4504520 /GEN=HSPD1 /FEA=FLmRNA /CNT=475 /TID=Hs.79037.0 /TIER=FL+Stack /STK=104 /UG=Hs.79037 /LL=3329 /DEF=Homo sapiens heat shock 60kD protein 1 (chaperonin) (HSPD1), mRNA. /PROD=heat shock 60kD protein 1 (chaperonin) /FL=gb:NM_002156.1 gb:M34664.1 gb:M22382.1 gb:BC002676.1 gb:BC003030.1
49	0.17058	1838		If	COL1A1	202310_s_at	LOW	Then	CG		gb:K01228.1 /DB_XREF=gi:180391 /GEN=COL1A1 /FEA=FLmRNA /CNT=538 /TID=Hs.172928.0 /TIER=Stack /STK=388 /UG=Hs.172928 /LL=1277 /UG_TITLE=collagen, type I, alpha 1 /DEF=Human proalpha 1 (I) chain of type I procollagen mRNA (partial). /FL=gb:NM_000088.1
50	0.167347	17121		If	SERF2	217756_x_at	LOW	Then	CG		gb:NM_005770.1 /DB_XREF=gi:5032084 /GEN=SERF2 /FEA=FLmRNA /CNT=425 /TID=Hs.323806.0 /TIER=FL+Stack /STK=182 /UG=Hs.323806 /LL=10169 /DEF=Homo sapiens small EDRK-rich factor 2 (SERF2), mRNA. /PROD=small EDRK-rich factor 2 /FL=gb:AF073298.1 gb:NM_005770.1 gb:AF320073.1
51	0.164374	1730		If	LAMA4	202202_s_at	LOW	Then	CG		gb:NM_002290.2 /DB_XREF=gi:9845494 /GEN=LAMA4 /FEA=FLmRNA /CNT=195 /TID=Hs.78672.0 /TIER=FL /STK=3 /UG=Hs.78672 /LL=3910 /DEF=Homo sapiens laminin, alpha 4 (LAMA4), mRNA. /PROD=laminin, alpha 4 precursor /FL=gb:NM_002290.2
52	0.164189	13520		If	SRSF7	214141_x_at	HIGH	Then	CG		gb:BF033354 /DB_XREF=gi:10741066 /DB_XREF=601458055F1 /CLONE=IMAGE:3861709 /FEA=EST /CNT=14 /TID=Hs.184167.1 /TIER=Stack /STK=9 /UG=Hs.184167 /LL=6432 /UG_GENE=SFRS7 /UG_TITLE=splicing factor, arginineserine-rich 7 (35kD)
53	0.161325	8417		If	NXF1	208922_s_at	HIGH	Then	CG		gb:BC004904.1 /DB_XREF=gi:13436184 /FEA=FLmRNA /CNT=197 /TID=Hs.323502.0 /TIER=FL+Stack /STK=97 /UG=Hs.323502 /LL=10482 /UG_GENE=NXF1 /DEF=Homo sapiens, nuclear RNA export factor 1, clone MGC:4612, mRNA, complete cds. /PROD=nuclear RNA export factor 1 /FL=gb:NM_006362.1 gb:U80073.1 gb:BC004904.1 gb:AF112880.1 gb:AF126246.1
54	0.160372	3641		If	NID2	204114_at	LOW	Then	CG		gb:NM_007361.1 /DB_XREF=gi:6679055 /GEN=NID2 /FEA=FLmRNA /CNT=80 /TID=Hs.82733.0 /TIER=FL+Stack /STK=29 /UG=Hs.82733 /LL=22795 /DEF=Homo sapiens nidogen 2 (NID2), mRNA. /PROD=nidogen 2 /FL=gb:NM_007361.1 gb:D86425.1
55	0.160145	7659		If	DDX21	208152_s_at	HIGH	Then	CG		gb:NM_004728.1 /DB_XREF=gi:13787208 /GEN=DDX21 /FEA=FLmRNA /CNT=1 /TID=HsAffx.900247.47 /TIER=FL /STK=0 /DEF=Homo sapiens DEADH (Asp-Glu-Ala-AspHis) box polypeptide 21 (DDX21), mRNA. /PROD=DEADH (Asp-Glu-Ala-AspHis) box polypeptide 21 /FL=gb:NM_004728.1
56	0.158396	205		If	PTTG1IP	200677_at	LOW	Then	CG		gb:NM_004339.2 /DB_XREF=gi:11038670 /GEN=PTTG1IP /FEA=FLmRNA /CNT=487 /TID=Hs.111126.0 /TIER=FL+Stack /STK=282 /UG=Hs.111126 /LL=754 /DEF=Homo sapiens pituitary tumor-transforming 1 interacting protein (PTTG1IP), mRNA. /PROD=pituitary tumor-transforming protein1-interacting protein precursor /FL=gb:NM_004339.2 gb:BC000415.1 gb:AF149785.1
57	0.157157	5313		If	ITGAM	205786_s_at	LOW	Then	CG		gb:NM_000632.2 /DB_XREF=gi:6006013 /GEN=ITGAM /FEA=FLmRNA /CNT=40 /TID=Hs.172631.0 /TIER=FL /STK=1 /UG=Hs.172631 /LL=3684 /DEF=Homo sapiens integrin, alpha M (complement component receptor 3, alpha; also known as CD11b (p170), macrophage antigen alpha polypeptide) (ITGAM), mRNA. /PROD=integrin alpha M precursor /FL=gb:NM_000632.2 gb:J03925.1
58	0.151413	11377		If	HLA-DPA1	211990_at	LOW	Then	CG		gb:M27487.1 /DB_XREF=gi:703088 /GEN=HLA-DPA1 /FEA=FLmRNA /CNT=358 /TID=Hs.914.0 /TIER=FL+Stack /STK=139 /UG=Hs.914 /DEF=Homo sapiens MHC class II DPw3-alpha-1 chain mRNA, complete cds. /PROD=MHC class II DP3-alpha /FL=gb:M27487.1
59	0.149235	1596		If	LDLR	202068_s_at	HIGH	Then	CG		gb:NM_000527.2 /DB_XREF=gi:8051613 /GEN=LDLR /FEA=FLmRNA /CNT=162 /TID=Hs.213289.0 /TIER=FL+Stack /STK=39 /UG=Hs.213289 /LL=3949 /DEF=Homo sapiens low density lipoprotein receptor (familial hypercholesterolemia) (LDLR), mRNA. /PROD=low density lipoprotein receptor precursor /FL=gb:NM_000527.2
60	0.147803	1830		If	RSRC2	202302_s_at	HIGH	Then	CG		gb:NM_023012.1 /DB_XREF=gi:12711677 /GEN=FLJ11021 /FEA=FLmRNA /CNT=200 /TID=Hs.81648.0 /TIER=FL+Stack /STK=71 /UG=Hs.81648 /LL=65117 /DEF=Homo sapiens hypothetical protein FLJ11021 similar to splicing factor, arginineserine-rich 4 (FLJ11021), mRNA. /PROD=hypothetical protein FLJ11021 similar tosplicing factor, arginineserine-rich 4 /FL=gb:NM_023012.1
61	0.14749	7579		If	REV3L	208070_s_at	HIGH	Then	CG		gb:NM_002912.1 /DB_XREF=gi:4506482 /GEN=REV3L /FEA=FLmRNA /CNT=3 /TID=Hs.115521.0 /TIER=FL /STK=0 /UG=Hs.115521 /LL=5980 /DEF=Homo sapiens REV3 (yeast homolog)-like, catalytic subunit of DNA polymerase zeta (REV3L), mRNA. /PROD=REV3 (yeast homolog)-like, catalytic subunit ofDNA polymerase zeta /FL=gb:AF078695.1 gb:AF179428.1 gb:NM_002912.1
62	0.147044	3863		If	RGS19	204336_s_at	LOW	Then	CG		gb:NM_005873.1 /DB_XREF=gi:5031704 /GEN=RGS19 /FEA=FLmRNA /CNT=72 /TID=Hs.22698.0 /TIER=FL+Stack /STK=34 /UG=Hs.22698 /LL=10287 /DEF=Homo sapiens regulator of G-protein signalling 19 (RGS19), mRNA. /PROD=G protein signalling regulator 19 /FL=gb:NM_005873.1
63	0.146058	11999		If	ARID5B	212614_at	HIGH	Then	CG		gb:BG285011 /DB_XREF=gi:13036541 /DB_XREF=602409278F1 /CLONE=IMAGE:4538275 /FEA=mRNA /CNT=108 /TID=Hs.12702.0 /TIER=Stack /STK=42 /UG=Hs.12702 /UG_TITLE=Homo sapiens mRNA; cDNA DKFZp586N012 (from clone DKFZp586N012)
64	0.144983	1599		If	SDC4	202071_at	HIGH	Then	CG		gb:NM_002999.1 /DB_XREF=gi:4506860 /GEN=SDC4 /FEA=FLmRNA /CNT=205 /TID=Hs.252189.0 /TIER=FL+Stack /STK=84 /UG=Hs.252189 /LL=6385 /DEF=Homo sapiens syndecan 4 (amphiglycan, ryudocan) (SDC4), mRNA. /PROD=syndecan 4 (amphiglycan, ryudocan) /FL=gb:NM_002999.1
65	0.141324	17570		If	MKNK2	218205_s_at	HIGH	Then	CG		gb:NM_017572.1 /DB_XREF=gi:9994196 /GEN=GPRK7 /FEA=FLmRNA /CNT=116 /TID=Hs.261828.0 /TIER=FL+Stack /STK=46 /UG=Hs.261828 /LL=2872 /DEF=Homo sapiens G protein-coupled receptor kinase 7 (GPRK7), mRNA. /PROD=G protein-coupled receptor kinase 7 /FL=gb:NM_017572.1 gb:AF237776.1 gb:AF125532.1
66	0.138077	8349		If	STK24	208854_s_at	HIGH	Then	CG		gb:AA586774 /DB_XREF=gi:2397588 /DB_XREF=nn75a04.s1 /CLONE=IMAGE:1089678 /FEA=FLmRNA /CNT=240 /TID=Hs.168913.1 /TIER=Stack /STK=13 /UG=Hs.168913 /LL=8428 /UG_GENE=STK24 /UG_TITLE=serinethreonine kinase 24 (Ste20, yeast homolog) /FL=gb:AF083420.1
67	0.135737	21201		If	KLF4	221841_s_at	HIGH	Then	CG		gb:BF514079 /DB_XREF=gi:11599258 /DB_XREF=UI-H-BW1-amw-b-08-0-UI.s1 /CLONE=IMAGE:3071198 /FEA=EST /CNT=61 /TID=Hs.7934.1 /TIER=Stack /STK=11 /UG=Hs.7934 /LL=9314 /UG_GENE=KLF4 /UG_TITLE=Kruppel-like factor 4 (gut)
68	0.133642	17218		If	TNS3	217853_at	LOW	Then	CG		gb:NM_022748.1 /DB_XREF=gi:12232408 /GEN=FLJ13732 /FEA=FLmRNA /CNT=230 /TID=Hs.12210.0 /TIER=FL+Stack /STK=99 /UG=Hs.12210 /LL=64759 /DEF=Homo sapiens hypothetical protein FLJ13732 similar to tensin (FLJ13732), mRNA. /PROD=hypothetical protein FLJ13732 similar to tensin /FL=gb:NM_022748.1
69	0.133023	3544		If	KDELR3	204017_at	LOW	Then	CG		gb:NM_006855.2 /DB_XREF=gi:8051612 /GEN=KDELR3 /FEA=FLmRNA /CNT=84 /TID=Hs.250696.0 /TIER=FL+Stack /STK=43 /UG=Hs.250696 /LL=11015 /DEF=Homo sapiens KDEL (Lys-Asp-Glu-Leu) endoplasmic reticulum protein retention receptor 3 (KDELR3), transcript variant 1, mRNA. /PROD=KDEL receptor 3, isoform a /FL=gb:BC001277.1 gb:NM_006855.2
70	0.13282	8266		If	LTA4H	208771_s_at	LOW	Then	CG		gb:J02959.1 /DB_XREF=gi:187174 /FEA=FLmRNA /CNT=302 /TID=Hs.81118.0 /TIER=FL /STK=1 /UG=Hs.81118 /LL=4048 /UG_GENE=LTA4H /UG_TITLE=leukotriene A4 hydrolase /DEF=Human leukotriene A-4 hydrolase mRNA, complete cds. /FL=gb:NM_000895.1 gb:J02959.1 gb:J03459.1
71	0.132817	4530		If	DOCK4	205003_at	LOW	Then	CG		gb:NM_014705.1 /DB_XREF=gi:7662263 /GEN=KIAA0716 /FEA=FLmRNA /CNT=48 /TID=Hs.118140.0 /TIER=FL+Stack /STK=17 /UG=Hs.118140 /LL=9732 /DEF=Homo sapiens KIAA0716 gene product (KIAA0716), mRNA. /PROD=KIAA0716 gene product /FL=gb:AB018259.1 gb:NM_014705.1
72	0.132711	12451		If	DPT	213068_at	LOW	Then	CG		gb:AI146848 /DB_XREF=gi:3674530 /DB_XREF=qb92h06.x1 /CLONE=IMAGE:1707611 /FEA=DNA /CNT=127 /TID=Hs.80552.1 /TIER=Stack /STK=17 /UG=Hs.80552 /LL=1805 /UG_GENE=DPT /UG_TITLE=dermatopontin
73	0.132388	305		If	BZW1	200777_s_at	HIGH	Then	CG		gb:NM_014670.1 /DB_XREF=gi:7661849 /GEN=KIAA0005 /FEA=FLmRNA /CNT=479 /TID=Hs.155291.0 /TIER=FL+Stack /STK=112 /UG=Hs.155291 /LL=9689 /DEF=Homo sapiens KIAA0005 gene product (KIAA0005), mRNA. /PROD=KIAA0005 gene product /FL=gb:D13630.1 gb:NM_014670.1
74	0.131238	3658		If	FOXO3	204131_s_at	HIGH	Then	CG		gb:N25732 /DB_XREF=gi:1140080 /DB_XREF=yx83c03.s1 /CLONE=IMAGE:268324 /FEA=FLmRNA /CNT=84 /TID=Hs.14845.0 /TIER=Stack /STK=30 /UG=Hs.14845 /LL=2309 /UG_GENE=FOXO3A /UG_TITLE=forkhead box O3A /FL=gb:AF032886.1 gb:NM_001455.1
75	0.13011	9667		If	SERF2	210183_x_at	LOW	Then	CG		gb:AF112222.1 /DB_XREF=gi:6563229 /FEA=FLmRNA /CNT=14 /TID=Hs.44499.1 /TIER=FL /STK=0 /UG=Hs.44499 /LL=5411 /UG_GENE=PNN /DEF=Homo sapiens nuclear protein SDK3 mRNA, complete cds. /PROD=nuclear protein SDK3 /FL=gb:AF112222.1
76	0.129763	2581		If	C2	203052_at	LOW	Then	CG		gb:NM_000063.1 /DB_XREF=gi:4557382 /GEN=C2 /FEA=FLmRNA /CNT=134 /TID=Hs.2253.0 /TIER=FL+Stack /STK=56 /UG=Hs.2253 /LL=717 /DEF=Homo sapiens complement component 2 (C2), mRNA. /PROD=complement component 2 /FL=gb:NM_000063.1
77	0.127311	13659		If	HNRNPA1	214280_x_at	HIGH	Then	CG		gb:X79536.1 /DB_XREF=gi:496897 /FEA=mRNA /CNT=10 /TID=Hs.249495.7 /TIER=Stack /STK=8 /UG=Hs.249495 /LL=3178 /UG_GENE=HNRPA1 /DEF=H.sapiens mRNA for hnRNPcore protein A1. /PROD=hnRNPcore protein A1
78	0.126539	17641		If	SAV1	218276_s_at	HIGH	Then	CG		gb:NM_021818.1 /DB_XREF=gi:11141888 /GEN=WW45 /FEA=FLmRNA /CNT=115 /TID=Hs.288906.0 /TIER=FL+Stack /STK=31 /UG=Hs.288906 /LL=60485 /DEF=Homo sapiens WW Domain-Containing Gene (WW45), mRNA. /PROD=WW Domain-Containing Gene /FL=gb:NM_021818.1
79	0.125227	18525		If	CKLF	219161_s_at	LOW	Then	CG		gb:NM_016951.2 /DB_XREF=gi:10092593 /GEN=HSPC224 /FEA=FLmRNA /CNT=42 /TID=Hs.15159.0 /TIER=FL+Stack /STK=25 /UG=Hs.15159 /LL=51192 /DEF=Homo sapiens transmembrane proteolipid (HSPC224), mRNA. /PROD=transmembrane proteolipid /FL=gb:NM_016951.2 gb:BC004380.1 gb:AF151058.1 gb:AF057306.1 gb:AF135380.2
80	0.125208	8980		If	RBPMS	209487_at	HIGH	Then	CG		gb:D84109.1 /DB_XREF=gi:1669550 /GEN=RBP-MS /FEA=FLmRNA /CNT=89 /TID=Hs.80248.1 /TIER=FL+Stack /STK=39 /UG=Hs.80248 /LL=11030 /DEF=Homo sapiens mRNA for RBP-MStype 3, complete cds. /PROD=RBP-MStype 3 /FL=gb:BC003608.1 gb:D84109.1
81	0.123891	2760		If	ATXN1	203232_s_at	LOW	Then	CG		gb:NM_000332.1 /DB_XREF=gi:4506792 /GEN=SCA1 /FEA=FLmRNA /CNT=133 /TID=Hs.74520.0 /TIER=FL /STK=0 /UG=Hs.74520 /LL=6310 /DEF=Homo sapiens spinocerebellar ataxia 1 (olivopontocerebellar ataxia 1, autosomal dominant, ataxin 1) (SCA1), mRNA. /PROD=ataxin 1 /FL=gb:NM_000332.1
82	0.123192	4931		If	HSD11B1	205404_at	HIGH	Then	CG		gb:NM_005525.1 /DB_XREF=gi:5031764 /GEN=HSD11B1 /FEA=FLmRNA /CNT=54 /TID=Hs.275215.0 /TIER=FL /STK=4 /UG=Hs.275215 /LL=3290 /DEF=Homo sapiens hydroxysteroid (11-beta) dehydrogenase 1 (HSD11B1), mRNA. /PROD=hydroxysteroid (11-beta) dehydrogenase 1 /FL=gb:NM_005525.1
83	0.121704	296		If	MAT2A	200768_s_at	HIGH	Then	CG		gb:BC001686.1 /DB_XREF=gi:12804546 /FEA=FLmRNA /CNT=433 /TID=Hs.77502.0 /TIER=FL+Stack /STK=185 /UG=Hs.77502 /LL=4144 /UG_GENE=MAT2A /DEF=Homo sapiens, methionine adenosyltransferase II, alpha, clone MGC:2907, mRNA, complete cds. /PROD=methionine adenosyltransferase II, alpha /FL=gb:BC001686.1 gb:BC001854.1 gb:NM_005911.1
84	0.119559	17671		If	HERC1	218306_s_at	LOW	Then	CG		gb:NM_003922.1 /DB_XREF=gi:4557025 /GEN=HERC1 /FEA=FLmRNA /CNT=93 /TID=Hs.76127.0 /TIER=FL /STK=0 /UG=Hs.76127 /LL=8925 /DEF=Homo sapiens hect (homologous to the E6-AP (UBE3A) carboxyl terminus) domain and RCC1 (CHC1)-like domain (RLD) 1 (HERC1), mRNA. /PROD=guanine nucleotide exchange factor p532 /FL=gb:U50078.1 gb:NM_003922.1
85	0.119144	3279		If	JUND	203752_s_at	HIGH	Then	CG		gb:NM_005354.2 /DB_XREF=gi:10938013 /GEN=JUND /FEA=FLmRNA /CNT=113 /TID=Hs.2780.0 /TIER=FL /STK=5 /UG=Hs.2780 /LL=3727 /DEF=Homo sapiens jun D proto-oncogene (JUND), mRNA. /PROD=jun D proto-oncogene /FL=gb:NM_005354.2
86	0.118245	13274		If	Hs.719042	213895_at	HIGH	Then	CG		gb:BF445047 /DB_XREF=gi:11510185 /DB_XREF=nad20g10.x1 /CLONE=IMAGE:3366330 /FEA=EST /CNT=21 /TID=Hs.79368.1 /TIER=Stack /STK=9 /UG=Hs.79368 /LL=2012 /UG_GENE=EMP1 /UG_TITLE=epithelial membrane protein 1
87	0.116943	1478		If	CAPZB	201950_x_at	LOW	Then	CG		gb:NM_004930.1 /DB_XREF=gi:4826658 /GEN=CAPZB /FEA=FLmRNA /CNT=192 /TID=Hs.76368.0 /TIER=FL /STK=1 /UG=Hs.76368 /LL=832 /DEF=Homo sapiens capping protein (actin filament) muscle Z-line, beta (CAPZB), mRNA. /PROD=F-actin capping protein beta subunit /FL=gb:U03271.1 gb:NM_004930.1
88	0.116712	9170		If	CBLB	209682_at	HIGH	Then	CG		gb:U26710.1 /DB_XREF=gi:862406 /FEA=FLmRNA /CNT=68 /TID=Hs.3144.1 /TIER=FL+Stack /STK=18 /UG=Hs.3144 /LL=868 /UG_GENE=CBLB /DEF=Human cbl-b mRNA, complete cds. /PROD=cbl-b /FL=gb:U26710.1
89	0.116063	2809		If	GBE1	203282_at	HIGH	Then	CG		gb:NM_000158.1 /DB_XREF=gi:4557618 /GEN=GBE1 /FEA=FLmRNA /CNT=108 /TID=Hs.1691.0 /TIER=FL /STK=0 /UG=Hs.1691 /LL=2632 /DEF=Homo sapiens glucan (1,4-alpha-), branching enzyme 1 (glycogen branching enzyme, Andersen disease, glycogen storage disease type IV) (GBE1), mRNA. /PROD=glucan (1,4-alpha-), branching enzyme 1(glycogen branching enzyme) /FL=gb:L07956.1 gb:NM_000158.1
90	0.115903	12434		If	ZC3HAV1	213051_at	LOW	Then	CG		gb:AI133727 /DB_XREF=gi:3602925 /DB_XREF=Habcs0217 /FEA=mRNA /CNT=78 /TID=Hs.35254.1 /TIER=Stack /STK=34 /UG=Hs.35254 /LL=56829 /UG_GENE=FLB6421 /UG_TITLE=hypothetical protein FLB6421
91	0.115725	13819		If	NAT1	214440_at	LOW	Then	CG		gb:NM_000662.1 /DB_XREF=gi:4505334 /GEN=NAT1 /FEA=FLmRNA /CNT=37 /TID=Hs.155956.0 /TIER=FL /STK=6 /UG=Hs.155956 /LL=9 /DEF=Homo sapiens N-acetyltransferase 1 (arylamine N-acetyltransferase) (NAT1), mRNA. /PROD=N-acetyltransferase 1 /FL=gb:NM_000662.1
92	0.114395	2900		If	SOCS2	203373_at	HIGH	Then	CG		gb:NM_003877.1 /DB_XREF=gi:4507262 /GEN=STATI2 /FEA=FLmRNA /CNT=152 /TID=Hs.110776.0 /TIER=FL+Stack /STK=67 /UG=Hs.110776 /LL=8835 /DEF=Homo sapiens STAT induced STAT inhibitor-2 (STATI2), mRNA. /PROD=STAT induced STAT inhibitor-2 /FL=gb:AF037989.1 gb:NM_003877.1 gb:AB006966.1 gb:AF020590.1 gb:AB004903.1
93	0.113848	1194		If	TIMP1	201666_at	LOW	Then	CG		gb:NM_003254.1 /DB_XREF=gi:4507508 /GEN=TIMP1 /FEA=FLmRNA /CNT=282 /TID=Hs.5831.0 /TIER=FL+Stack /STK=220 /UG=Hs.5831 /LL=7076 /DEF=Homo sapiens tissue inhibitor of metalloproteinase 1 (erythroid potentiating activity, collagenase inhibitor) (TIMP1), mRNA. /PROD=tissue inhibitor of metalloproteinase 1precursor /FL=gb:NM_003254.1 gb:BC000866.1 gb:M12670.1 gb:M59906.1
94	0.113014	20422		If	COTL1	221059_s_at	LOW	Then	CG		gb:NM_021615.1 /DB_XREF=gi:11055975 /GEN=CHST6 /FEA=FLmRNA /CNT=3 /TID=Hs.157439.0 /TIER=FL /STK=0 /UG=Hs.157439 /LL=4166 /DEF=Homo sapiens carbohydrate (N-acetylglucosamine 6-O) sulfotransferase 6 (CHST6), mRNA. /PROD=carbohydrate (N-acetylglucosamine 6-O)sulfotransferase 6 /FL=gb:AF219990.1 gb:NM_021615.1
95	0.111733	4569		If	GNE	205042_at	HIGH	Then	CG		gb:NM_005476.2 /DB_XREF=gi:6382074 /GEN=GNE /FEA=FLmRNA /CNT=54 /TID=Hs.5920.0 /TIER=FL+Stack /STK=26 /UG=Hs.5920 /LL=10020 /DEF=Homo sapiens UDP-N-acetylglucosamine-2-epimeraseN-acetylmannosamine kinase (GNE), mRNA. /PROD=UDP-N-acetylglucosamine-2-epimeraseN-acetylmannosamine kinase /FL=gb:AF051852.1 gb:AF155663.1 gb:NM_005476.2
96	0.111102	17453		If	RRAGC	218088_s_at	HIGH	Then	CG		gb:NM_022157.1 /DB_XREF=gi:11995471 /GEN=GTR2 /FEA=FLmRNA /CNT=157 /TID=Hs.110950.0 /TIER=FL /STK=1 /UG=Hs.110950 /LL=64121 /DEF=Homo sapiens Rag C protein (GTR2), mRNA. /PROD=Rag C protein /FL=gb:AF272035.1 gb:AF323609.1 gb:NM_022157.1
97	0.1107	13302		If	RAP2B	213923_at	LOW	Then	CG		gb:AW005535 /DB_XREF=gi:5854313 /DB_XREF=wz87d04.x1 /CLONE=IMAGE:2565799 /FEA=EST /CNT=20 /TID=Hs.155218.3 /TIER=Stack /STK=14 /UG=Hs.155218 /LL=11100 /UG_GENE=E1B-AP5 /UG_TITLE=E1B-55kDa-associated protein 5
98	0.110277	12074		If	KDM3A	212689_s_at	HIGH	Then	CG		gb:AA524505 /DB_XREF=gi:2265433 /DB_XREF=ng43g12.s1 /CLONE=IMAGE:937606 /FEA=mRNA /CNT=80 /TID=Hs.321707.0 /TIER=Stack /STK=24 /UG=Hs.321707 /LL=23388 /UG_GENE=KIAA0742 /UG_TITLE=KIAA0742 protein
99	0.10922	17819		If	PLBD1	218454_at	LOW	Then	CG		gb:NM_024829.1 /DB_XREF=gi:13376231 /GEN=FLJ22662 /FEA=FLmRNA /CNT=105 /TID=Hs.178470.0 /TIER=FL+Stack /STK=42 /UG=Hs.178470 /LL=79887 /DEF=Homo sapiens hypothetical protein FLJ22662 (FLJ22662), mRNA. /PROD=hypothetical protein FLJ22662 /FL=gb:NM_024829.1
100	0.109202	3770		If	RLF	204243_at	HIGH	Then	CG		gb:NM_012421.1 /DB_XREF=gi:6912631 /GEN=RLF /FEA=FLmRNA /CNT=74 /TID=Hs.13321.0 /TIER=FL+Stack /STK=20 /UG=Hs.13321 /LL=6018 /DEF=Homo sapiens rearranged L-myc fusion sequence (RLF), mRNA. /PROD=rearranged L-myc fusion sequence /FL=gb:NM_012421.1 gb:U22377.1
101	0.105221	1931		If	COL1A2	202403_s_at	LOW	Then	CG		gb:AA788711 /DB_XREF=gi:2848831 /DB_XREF=ag40g07.s1 /CLONE=IMAGE:1119324 /FEA=FLmRNA /CNT=576 /TID=Hs.179573.0 /TIER=Stack /STK=85 /UG=Hs.179573 /LL=1278 /UG_GENE=COL1A2 /UG_TITLE=collagen, type I, alpha 2 /FL=gb:J03464.1 gb:NM_000089.1
102	0.103963	21986		If	SASH1	41644_at	HIGH	Then	CG		Cluster Incl. AB018333:Homo sapiens mRNA for KIAA0790 protein, partial cds /cds=(0,3961) /gb=AB018333 /gi=3882300 /ug=Hs.12002 /len=4469
103	0.103739	8248		If	NAP1L1	208753_s_at	HIGH	Then	CG		gb:BC002387.1 /DB_XREF=gi:12803166 /FEA=FLmRNA /CNT=329 /TID=Hs.179662.1 /TIER=FL+Stack /STK=28 /UG=Hs.179662 /LL=4673 /UG_GENE=NAP1L1 /DEF=Homo sapiens, nucleosome assembly protein 1-like 1, clone MGC:8688, mRNA, complete cds. /PROD=nucleosome assembly protein 1-like 1 /FL=gb:AL162068.1 gb:BC002387.1
104	0.100926	11613		If	EIF1	212227_x_at	HIGH	Then	CG		gb:W67644 /DB_XREF=gi:1376515 /DB_XREF=zd42a07.s1 /CLONE=IMAGE:343284 /FEA=mRNA /CNT=211 /TID=Hs.150580.2 /TIER=Stack /STK=80 /UG=Hs.150580 /LL=10209 /UG_GENE=SUI1 /UG_TITLE=putative translation initiation factor
105	0.100211	12109		If	RND3	212724_at	HIGH	Then	CG		gb:BG054844 /DB_XREF=gi:12511973 /DB_XREF=nac90f11.x1 /CLONE=IMAGE:3441573 /FEA=FLmRNA /CNT=126 /TID=Hs.6838.0 /TIER=Stack /STK=50 /UG=Hs.6838 /LL=390 /UG_GENE=ARHE /UG_TITLE=ras homolog gene family, member E /FL=gb:NM_005168.1
106	0.099553	18350		If	DDX60	218986_s_at	LOW	Then	CG		gb:NM_017631.1 /DB_XREF=gi:8923037 /GEN=FLJ20035 /FEA=FLmRNA /CNT=57 /TID=Hs.109309.0 /TIER=FL /STK=0 /UG=Hs.109309 /LL=55601 /DEF=Homo sapiens hypothetical protein FLJ20035 (FLJ20035), mRNA. /PROD=hypothetical protein FLJ20035 /FL=gb:NM_017631.1
107	0.0983897	19299		If	ADAMTS5	219935_at	HIGH	Then	CG		gb:NM_007038.1 /DB_XREF=gi:5901887 /GEN=ADAMTS5 /FEA=FLmRNA /CNT=20 /TID=Hs.58324.0 /TIER=FL /STK=0 /UG=Hs.58324 /LL=11096 /DEF=Homo sapiens a disintegrin-like and metalloprotease (reprolysin type) with thrombospondin type 1 motif, 5 (aggrecanase-2) (ADAMTS5), mRNA. /PROD=a disintegrin and metalloprotease withthrombospondin motifs-5 preproprotein /FL=gb:NM_007038.1 gb:AF142099.1
108	0.0978622	18592		If	ZNF331	219228_at	HIGH	Then	CG		gb:NM_018555.2 /DB_XREF=gi:10092612 /GEN=ZNF361 /FEA=FLmRNA /CNT=45 /TID=Hs.147644.0 /TIER=FL /STK=4 /UG=Hs.147644 /LL=55422 /DEF=Homo sapiens C2H2-like zinc finger protein (ZNF361), mRNA. /PROD=C2H2-like zinc finger protein /FL=gb:NM_018555.2 gb:AF272148.1 gb:AF251515.2
109	0.0965854	503		If	PPT1	200975_at	LOW	Then	CG		gb:NM_000310.1 /DB_XREF=gi:4506030 /GEN=PPT1 /FEA=FLmRNA /CNT=330 /TID=Hs.3873.0 /TIER=FL+Stack /STK=106 /UG=Hs.3873 /LL=5538 /DEF=Homo sapiens palmitoyl-protein thioesterase 1 (ceroid-lipofuscinosis, neuronal 1, infantile) (PPT1), mRNA. /PROD=palmitoyl-protein thioesterase 1(ceroid-lipofuscinosis, neuronal 1, infantile) /FL=gb:U44772.1 gb:NM_000310.1
110	0.0943479	950		If	IFI30	201422_at	LOW	Then	CG		gb:NM_006332.1 /DB_XREF=gi:5453695 /GEN=IFI30 /FEA=FLmRNA /CNT=270 /TID=Hs.14623.0 /TIER=FL+Stack /STK=148 /UG=Hs.14623 /LL=10437 /DEF=Homo sapiens interferon, gamma-inducible protein 30 (IFI30), mRNA. /PROD=interferon, gamma-inducible protein 30 /FL=gb:J03909.1 gb:NM_006332.1 gb:AF097362.1
111	0.0937825	146		If	LASP1	200618_at	LOW	Then	CG		gb:NM_006148.1 /DB_XREF=gi:5453709 /GEN=LASP1 /FEA=FLmRNA /CNT=467 /TID=Hs.75080.0 /TIER=FL+Stack /STK=162 /UG=Hs.75080 /LL=3927 /DEF=Homo sapiens LIM and SH3 protein 1 (LASP1), mRNA. /PROD=LIM and SH3 protein 1 /FL=gb:NM_006148.1
112	0.0900108	493		If	ABLIM1	200965_s_at	HIGH	Then	CG		gb:NM_006720.1 /DB_XREF=gi:5921987 /GEN=ABLIM /FEA=FLmRNA /CNT=303 /TID=Hs.158203.0 /TIER=FL+Stack /STK=78 /UG=Hs.158203 /LL=3983 /DEF=Homo sapiens actin binding LIM protein 1 (ABLIM), transcript variant ABLIM-s, mRNA. /PROD=actin-binding LIM protein 1, isoform s /FL=gb:D31883.1 gb:NM_006720.1
113	0.0894633	10345		If	GTF2I/GTF2IP1	210891_s_at	LOW	Then	CG		gb:AF035737.1 /DB_XREF=gi:2827179 /GEN=GTF2I /FEA=FLmRNA /CNT=3 /TID=Hs.278589.1 /TIER=FL /STK=0 /UG=Hs.278589 /LL=2969 /DEF=Homo sapiens general transcription factor 2-I (GTF2I) mRNA, complete cds. /PROD=general transcription factor 2-I; alternativesplice product /FL=gb:AF035737.1
114	0.0889388	18300		If	CCDC59	218936_s_at	HIGH	Then	CG		gb:NM_014167.1 /DB_XREF=gi:7661789 /GEN=HSPC128 /FEA=FLmRNA /CNT=62 /TID=Hs.90527.0 /TIER=FL+Stack /STK=15 /UG=Hs.90527 /LL=29080 /DEF=Homo sapiens HSPC128 protein (HSPC128), mRNA. /PROD=HSPC128 protein /FL=gb:NM_014167.1 gb:AF161477.1 gb:AF213377.1
115	0.0889069	12350		If	NAP1L1	212967_x_at	HIGH	Then	CG		gb:AW148801 /DB_XREF=gi:6196697 /DB_XREF=xf04e10.x1 /CLONE=IMAGE:2617098 /FEA=EST /CNT=56 /TID=Hs.179662.2 /TIER=Stack /STK=41 /UG=Hs.179662 /LL=4673 /UG_GENE=NAP1L1 /UG_TITLE=nucleosome assembly protein 1-like 1
116	0.0857677	17349		If	RNASET2	217984_at	LOW	Then	CG		gb:NM_003730.2 /DB_XREF=gi:5231227 /GEN=RNASE6PL /FEA=FLmRNA /CNT=147 /TID=Hs.8297.0 /TIER=FL+Stack /STK=71 /UG=Hs.8297 /LL=8635 /DEF=Homo sapiens ribonuclease 6 precursor (RNASE6PL), mRNA. /PROD=ribonuclease 6 precursor /FL=gb:BC001660.1 gb:BC001819.1 gb:U85625.2 gb:NM_003730.2
117	0.0857314	10429		If	HLA-DRA	210982_s_at	LOW	Then	CG		gb:M60333.1 /DB_XREF=gi:188268 /GEN=HLA-DRA /FEA=FLmRNA /CNT=2 /TID=Hs.76807.1 /TIER=FL /STK=0 /UG=Hs.76807 /LL=3122 /DEF=Human MHC class II HLA-DRA mRNA, complete cds. /PROD=MHC cell surface glycoprotein /FL=gb:M60333.1
118	0.0853221	5693		If	ARHGAP6	206167_s_at	HIGH	Then	CG		gb:NM_001174.2 /DB_XREF=gi:7382476 /GEN=ARHGAP6 /FEA=FLmRNA /CNT=26 /TID=Hs.250830.0 /TIER=FL+Stack /STK=14 /UG=Hs.250830 /LL=395 /DEF=Homo sapiens Rho GTPase activating protein 6 (ARHGAP6), transcript variant 2, mRNA. /PROD=Rho GTPase activating protein 6 isoform 2 /FL=gb:AF022212.2 gb:NM_001174.2
119	0.0841647	1268		If	NDUFS3	201740_at	LOW	Then	CG		gb:NM_004551.1 /DB_XREF=gi:4758787 /GEN=NDUFS3 /FEA=FLmRNA /CNT=225 /TID=Hs.5273.0 /TIER=FL+Stack /STK=118 /UG=Hs.5273 /LL=4722 /DEF=Homo sapiens NADH dehydrogenase (ubiquinone) Fe-S protein 3 (30kD) (NADH-coenzyme Q reductase) (NDUFS3), mRNA. /PROD=NADH dehydrogenase (ubiquinone) Fe-S protein 3(30kD) (NADH-coenzyme Q reductase) /FL=gb:AF067139.1 gb:BC000617.1 gb:NM_004551.1 gb:AF100743.1
120	0.0841015	3659		If	FOXO3	204132_s_at	HIGH	Then	CG		gb:NM_001455.1 /DB_XREF=gi:4503738 /GEN=FOXO3A /FEA=FLmRNA /CNT=84 /TID=Hs.14845.0 /TIER=FL /STK=0 /UG=Hs.14845 /LL=2309 /DEF=Homo sapiens forkhead box O3A (FOXO3A), mRNA. /PROD=forkhead box O3A /FL=gb:AF032886.1 gb:NM_001455.1
121	0.0805014	408		If	Hs.445203	200880_at	HIGH	Then	CG		gb:AL534104 /DB_XREF=gi:12797597 /DB_XREF=AL534104 /CLONE=CS0DF005YF01 (3 prime) /FEA=FLmRNA /CNT=336 /TID=Hs.94.0 /TIER=Stack /STK=56 /UG=Hs.94 /LL=3301 /UG_GENE=DNAJA1 /UG_TITLE=DnaJ (Hsp40) homolog, subfamily A, member 1 /FL=gb:D13388.1 gb:L08069.1 gb:NM_001539.1
122	0.0804025	17604		If	GTPBP4	218239_s_at	HIGH	Then	CG		gb:NM_012341.1 /DB_XREF=gi:6912531 /GEN=NGB /FEA=FLmRNA /CNT=129 /TID=Hs.215766.0 /TIER=FL+Stack /STK=41 /UG=Hs.215766 /LL=23560 /DEF=Homo sapiens GTP-binding protein (NGB), mRNA. /PROD=GTP-binding protein /FL=gb:NM_012341.1 gb:AF325353.1 gb:AF120334.1
123	0.0799555	11681		If	SLC7A1	212295_s_at	HIGH	Then	CG		gb:AA148507 /DB_XREF=gi:1721551 /DB_XREF=zl06c05.s1 /CLONE=IMAGE:491528 /FEA=mRNA /CNT=189 /TID=Hs.14846.0 /TIER=Stack /STK=56 /UG=Hs.14846 /UG_TITLE=Homo sapiens mRNA; cDNA DKFZp564D016 (from clone DKFZp564D016)
124	0.0770138	10713		If	GRN	211284_s_at	LOW	Then	CG		gb:BC000324.1 /DB_XREF=gi:12653114 /FEA=FLmRNA /CNT=1 /TID=Hs.180577.1 /TIER=FL /STK=0 /UG=Hs.180577 /LL=2896 /UG_GENE=GRN /DEF=Homo sapiens, Similar to granulin, clone MGC:8480, mRNA, complete cds. /PROD=Similar to granulin /FL=gb:BC000324.1
125	0.0765517	9268		If	PHTF2	209780_at	LOW	Then	CG		gb:AL136883.1 /DB_XREF=gi:12053266 /GEN=DKFZp434D166 /FEA=FLmRNA /CNT=57 /TID=Hs.128653.0 /TIER=FL /STK=0 /UG=Hs.128653 /LL=57157 /DEF=Homo sapiens mRNA; cDNA DKFZp434D166 (from clone DKFZp434D166); complete cds. /PROD=hypothetical protein /FL=gb:AL136883.1
126	0.075985	8342		If	ADH5	208847_s_at	HIGH	Then	CG		gb:M29872.1 /DB_XREF=gi:178131 /GEN=ADH5 /FEA=FLmRNA /CNT=235 /TID=Hs.78989.0 /TIER=FL /STK=0 /UG=Hs.78989 /LL=128 /UG_TITLE=alcohol dehydrogenase 5 (class III), chi polypeptide /DEF=Human alcohol dehydrogenase class III (ADH5) mRNA, complete cds. /FL=gb:M30471.1 gb:M29872.1 gb:NM_000671.2
127	0.0755583	2122		If	LEPROTL1	202594_at	LOW	Then	CG		gb:NM_015344.1 /DB_XREF=gi:7662509 /GEN=MY047 /FEA=FLmRNA /CNT=209 /TID=Hs.11000.0 /TIER=FL+Stack /STK=77 /UG=Hs.11000 /LL=23484 /DEF=Homo sapiens MY047 protein (MY047), mRNA. /PROD=MY047 protein /FL=gb:AF063605.1 gb:BC000642.1 gb:NM_015344.1 gb:AF161461.1
128	0.0746761	8660		If	MAN2B1	209166_s_at	LOW	Then	CG		gb:U68567.1 /DB_XREF=gi:1658373 /FEA=FLmRNA /CNT=162 /TID=Hs.279854.0 /TIER=FL /STK=0 /UG=Hs.279854 /LL=4125 /UG_GENE=MAN2B1 /DEF=Human lysosomal acid alpha-mannosidase mRNA, complete cds. /PROD=lysosomal acid alpha-mannosidase /FL=gb:U05572.1 gb:BC000736.1 gb:U68567.1 gb:NM_000528.1 gb:U60266.1
129	0.0731281	3126		If	WBP4	203599_s_at	HIGH	Then	CG		gb:NM_007187.2 /DB_XREF=gi:9943844 /GEN=WBP4 /FEA=FLmRNA /CNT=102 /TID=Hs.28307.0 /TIER=FL+Stack /STK=25 /UG=Hs.28307 /LL=11193 /DEF=Homo sapiens WW domain binding protein 4 (formin binding protein 21) (WBP4), mRNA. /PROD=WW domain-containing binding protein 4 /FL=gb:NM_007187.2 gb:AF071185.1
130	0.0731044	3649		If	TYROBP	204122_at	LOW	Then	CG		gb:NM_003332.1 /DB_XREF=gi:4507754 /GEN=TYROBP /FEA=FLmRNA /CNT=104 /TID=Hs.9963.0 /TIER=FL /STK=0 /UG=Hs.9963 /LL=7305 /DEF=Homo sapiens TYRO protein tyrosine kinase binding protein (TYROBP), mRNA. /PROD=TYRO protein tyrosine kinase binding protein /FL=gb:NM_003332.1 gb:AF019562.1
131	0.0728142	21090		If	COL5A2	221730_at	LOW	Then	CG		gb:NM_000393.1 /DB_XREF=gi:4502958 /GEN=COL5A2 /FEA=FLmRNA /CNT=405 /TID=Hs.82985.0 /TIER=FL+Stack /STK=45 /UG=Hs.82985 /LL=1290 /DEF=Homo sapiens collagen, type V, alpha 2 (COL5A2), mRNA. /PROD=collagen, type V, alpha 2 /FL=gb:NM_000393.1
132	0.0722236	8389		If	HLA-DRA	208894_at	LOW	Then	CG		gb:M60334.1 /DB_XREF=gi:188255 /GEN=HLA-DRA /FEA=FLmRNA /CNT=470 /TID=Hs.76807.0 /TIER=FL /STK=0 /UG=Hs.76807 /LL=3122 /DEF=Human MHC class II HLA-DR-alpha mRNA, complete cds. /PROD=cell surface glycoprotein /FL=gb:M60334.1 gb:NM_019111.1
133	0.0717595	8687		If	PIM1	209193_at	HIGH	Then	CG		gb:M24779.1 /DB_XREF=gi:1066790 /GEN=PIM1 /FEA=FLmRNA /CNT=156 /TID=Hs.81170.0 /TIER=FL /STK=3 /UG=Hs.81170 /LL=5292 /DEF=Homo sapiens protein kinase-related oncogene (PIM1) mRNA, complete cds. /PROD=protein kinase /FL=gb:NM_002648.1 gb:M24779.1 gb:M16750.1 gb:M54915.1
134	0.0714487	344		If	PAFAH1B1	200816_s_at	LOW	Then	CG		gb:NM_000430.2 /DB_XREF=gi:6031206 /GEN=PAFAH1B1 /FEA=FLmRNA /CNT=419 /TID=Hs.77318.0 /TIER=FL+Stack /STK=83 /UG=Hs.77318 /LL=5048 /DEF=Homo sapiens platelet-activating factor acetylhydrolase, isoform Ib, alpha subunit (45kD) (PAFAH1B1), mRNA. /PROD=platelet-activating factor acetylhydrolase,isoform Ib, alpha subunit (45kD) /FL=gb:NM_000430.2 gb:L13385.1 gb:L13386.1
135	0.0686027	318		If	ODC1	200790_at	HIGH	Then	CG		gb:NM_002539.1 /DB_XREF=gi:4505488 /GEN=ODC1 /FEA=FLmRNA /CNT=464 /TID=Hs.75212.0 /TIER=FL+Stack /STK=132 /UG=Hs.75212 /LL=4953 /DEF=Homo sapiens ornithine decarboxylase 1 (ODC1) mRNA. /PROD=ornithine decarboxylase 1 /FL=gb:NM_002539.1 gb:M16650.1
136	0.0685174	1377		If	BNIP3	201849_at	HIGH	Then	CG		gb:NM_004052.2 /DB_XREF=gi:7669480 /GEN=BNIP3 /FEA=FLmRNA /CNT=227 /TID=Hs.79428.0 /TIER=FL+Stack /STK=81 /UG=Hs.79428 /LL=664 /DEF=Homo sapiens BCL2adenovirus E1B 19kD-interacting protein 3 (BNIP3), nuclear gene encoding mitochondrial protein, mRNA. /PROD=BCL2adenovirus E1B 19kD-interacting protein 3 /FL=gb:AF002697.1 gb:NM_004052.2 gb:U15174.1
137	0.0664445	1103		If	SNW1	201575_at	HIGH	Then	CG		gb:NM_012245.1 /DB_XREF=gi:6912675 /GEN=SNW1 /FEA=FLmRNA /CNT=225 /TID=Hs.79008.0 /TIER=FL+Stack /STK=81 /UG=Hs.79008 /LL=22938 /DEF=Homo sapiens SKI-INTERACTING PROTEIN (SNW1), mRNA. /PROD=SKI-INTERACTING PROTEIN /FL=gb:NM_012245.1 gb:AF045184.1 gb:U51432.1
138	0.0646718	1123		If	ZC3H15	201595_s_at	HIGH	Then	CG		gb:NM_018471.1 /DB_XREF=gi:8923807 /GEN=HT010 /FEA=FLmRNA /CNT=199 /TID=Hs.6375.0 /TIER=FL+Stack /STK=56 /UG=Hs.6375 /LL=55854 /DEF=Homo sapiens uncharacterized hypothalamus protein HT010 (HT010), mRNA. /PROD=uncharacterized hypothalamus protein HT010 /FL=gb:AF220184.1 gb:NM_018471.1
139	0.0637738	12439		If	FRMD4B	213056_at	LOW	Then	CG		gb:AU145019 /DB_XREF=gi:11006540 /DB_XREF=AU145019 /CLONE=HEMBA1003646 /FEA=mRNA /CNT=72 /TID=Hs.96427.0 /TIER=Stack /STK=17 /UG=Hs.96427 /LL=23150 /UG_GENE=KIAA1013 /UG_TITLE=KIAA1013 protein
140	0.0629478	18533		If	TFB1M	219169_s_at	LOW	Then	CG		gb:NM_016020.1 /DB_XREF=gi:7705784 /GEN=LOC51106 /FEA=FLmRNA /CNT=50 /TID=Hs.279908.0 /TIER=FL+Stack /STK=15 /UG=Hs.279908 /LL=51106 /DEF=Homo sapiens CGI-75 protein (LOC51106), mRNA. /PROD=CGI-75 protein /FL=gb:NM_016020.1 gb:AF151833.1
141	0.0619368	9109		If	CD74	209619_at	LOW	Then	CG		gb:K01144.1 /DB_XREF=gi:188469 /FEA=FLmRNA /CNT=391 /TID=Hs.84298.0 /TIER=FL /STK=1 /UG=Hs.84298 /LL=972 /UG_GENE=CD74 /DEF=Human major histocompatibility class II antigen gamma chain mRNA, complete cds. /PROD=class II antigen gamma chain /FL=gb:K01144.1 gb:NM_004355.1
142	0.06151	7582		If	TTC3	208073_x_at	LOW	Then	CG		gb:NM_003316.1 /DB_XREF=gi:10835036 /GEN=TTC3 /FEA=FLmRNA /CNT=2 /TID=Hs.118174.0 /TIER=FL /STK=0 /UG=Hs.118174 /LL=7267 /DEF=Homo sapiens tetratricopeptide repeat domain 3 (TTC3), mRNA. /PROD=tetratricopeptide repeat domain 3 /FL=gb:D84295.1 gb:NM_003316.1
143	0.0615056	11385		If	H3F3B	211998_at	HIGH	Then	CG		gb:AW138159 /DB_XREF=gi:6142559 /DB_XREF=UI-H-BI1-acy-d-03-0-UI.s1 /CLONE=IMAGE:2716060 /FEA=FLmRNA /CNT=495 /TID=Hs.180877.1 /TIER=Stack /STK=112 /UG=Hs.180877 /LL=3021 /UG_GENE=H3F3B /UG_TITLE=H3 histone, family 3B (H3.3B) /FL=gb:NM_005324.1
144	0.0611448	1405		If	PPP2R5C	201877_s_at	LOW	Then	CG		gb:NM_002719.1 /DB_XREF=gi:4506022 /GEN=PPP2R5C /FEA=FLmRNA /CNT=205 /TID=Hs.171734.0 /TIER=FL+Stack /STK=11 /UG=Hs.171734 /LL=5527 /DEF=Homo sapiens protein phosphatase 2, regulatory subunit B (B56), gamma isoform (PPP2R5C), mRNA. /PROD=protein phosphatase 2, regulatory subunit B(B56), gamma isoform /FL=gb:U37352.1 gb:NM_002719.1
145	0.0580124	16205		If	DOK1	216835_s_at	LOW	Then	CG		gb:AF035299.1 /DB_XREF=gi:2661055 /FEA=mRNA /CNT=1 /TID=Hs.103854.2 /TIER=ConsEnd /STK=0 /UG=Hs.103854 /LL=1796 /UG_GENE=DOK1 /UG_TITLE=docking protein 1, 62kD (downstream of tyrosine kinase 1) /DEF=Homo sapiens clone 23863 mRNA, partial cds.
146	0.0579547	1339		If	SH3BP5	201811_x_at	HIGH	Then	CG		gb:NM_004844.1 /DB_XREF=gi:4759057 /GEN=SH3BP5 /FEA=FLmRNA /CNT=220 /TID=Hs.109150.0 /TIER=FL+Stack /STK=52 /UG=Hs.109150 /LL=9467 /DEF=Homo sapiens SH3-domain binding protein 5 (BTK-associated) (SH3BP5), mRNA. /PROD=SH3-domain binding protein 5 (BTK-associated) /FL=gb:NM_004844.1 gb:AB005047.1
147	0.0565289	11530		If	SUN2	212144_at	HIGH	Then	CG		gb:AL021707 /DB_XREF=gi:4582132 /FEA=mRNA /CNT=196 /TID=Hs.5898.1 /TIER=Stack /STK=88 /UG=Hs.5898 /LL=25777 /UG_GENE=KIAA0668 /UG_TITLE=KIAA0668 protein /DEF=Human DNA sequence from clone RP3-508I15 on chromosome 22q12-13 Contains the gene for GTPBP1 (GTP binding protein 1), two novel genes KIAA0063 and KIAA0668, a novel gene based on ESTs and cDNA, a pseudogene similar to AOP1 (antioxidant prote…
148	0.0549048	7488		If	DPT	207977_s_at	LOW	Then	CG		gb:NM_001937.2 /DB_XREF=gi:4755134 /GEN=DPT /FEA=FLmRNA /CNT=2 /TID=Hs.80552.0 /TIER=FL /STK=0 /UG=Hs.80552 /LL=1805 /DEF=Homo sapiens dermatopontin (DPT), mRNA. /PROD=dermatopontin precursor /FL=gb:NM_001937.2 gb:Z22865.1
149	0.0540832	688		If	CSDA	201160_s_at	HIGH	Then	CG		gb:AL556190 /DB_XREF=gi:12898634 /DB_XREF=AL556190 /CLONE=CS0DK011YH09 (5 prime) /FEA=FLmRNA /CNT=311 /TID=Hs.1139.0 /TIER=Stack /STK=57 /UG=Hs.1139 /LL=8531 /UG_GENE=CSDA /UG_TITLE=cold shock domain protein A /FL=gb:NM_003651.1
150	0.0539271	8841		If	MAF	209348_s_at	LOW	Then	CG		gb:AF055376.1 /DB_XREF=gi:3335147 /GEN=c-maf /FEA=FLmRNA /CNT=175 /TID=Hs.30250.1 /TIER=FL+Stack /STK=20 /UG=Hs.30250 /LL=4094 /DEF=Homo sapiens short form transcription factor C-MAF (c-maf) mRNA, complete cds. /PROD=short form transcription factor C-MAF /FL=gb:AF055376.1
151	0.0534389	11594		If	MED13L	212208_at	HIGH	Then	CG		gb:AK023837.1 /DB_XREF=gi:10435894 /FEA=mRNA /CNT=188 /TID=Hs.4084.0 /TIER=Stack /STK=20 /UG=Hs.4084 /LL=23389 /UG_GENE=KIAA1025 /UG_TITLE=KIAA1025 protein /DEF=Homo sapiens cDNA FLJ13775 fis, clone PLACE4000369, moderately similar to Homo sapiens thyroid hormone receptor-associated protein complex component TRAP240 mRNA.
152	0.0534368	21164		If	FAM45A	221804_s_at	LOW	Then	CG		gb:BE565675 /DB_XREF=gi:9809395 /DB_XREF=601338460F1 /CLONE=IMAGE:3680703 /FEA=mRNA /CNT=82 /TID=Hs.267923.1 /TIER=Stack /STK=19 /UG=Hs.267923 /LL=55855 /UG_GENE=HT011 /UG_TITLE=uncharacterized hypothalamus protein HT011
153	0.0532953	193		If	SPARC	200665_s_at	LOW	Then	CG		gb:NM_003118.1 /DB_XREF=gi:4507170 /GEN=SPARC /FEA=FLmRNA /CNT=773 /TID=Hs.111779.0 /TIER=FL+Stack /STK=585 /UG=Hs.111779 /LL=6678 /DEF=Homo sapiens secreted protein, acidic, cysteine-rich (osteonectin) (SPARC), mRNA. /PROD=secreted protein, acidic, cysteine-rich(osteonectin) /FL=gb:J03040.1 gb:NM_003118.1 gb:BC004974.1
154	0.0521181	21089		If	COL5A2	221729_at	LOW	Then	CG		gb:AL575735 /DB_XREF=gi:12937190 /DB_XREF=AL575735 /CLONE=CS0DI070YK23 (3 prime) /FEA=FLmRNA /CNT=405 /TID=Hs.82985.0 /TIER=Stack /STK=18 /UG=Hs.82985 /LL=1290 /UG_GENE=COL5A2 /UG_TITLE=collagen, type V, alpha 2 /FL=gb:NM_000393.1
155	0.0486429	8381		If	H1F0	208886_at	HIGH	Then	CG		gb:BC000145.1 /DB_XREF=gi:12652786 /FEA=FLmRNA /CNT=219 /TID=Hs.226117.0 /TIER=FL+Stack /STK=42 /UG=Hs.226117 /LL=3005 /UG_GENE=H1F0 /DEF=Homo sapiens, H1 histone family, member 0, clone MGC:5241, mRNA, complete cds. /PROD=H1 histone family, member 0 /FL=gb:NM_005318.1 gb:BC000145.1
156	0.0475917	857		If	ETS2	201329_s_at	HIGH	Then	CG		gb:NM_005239.1 /DB_XREF=gi:4885220 /GEN=ETS2 /FEA=FLmRNA /CNT=357 /TID=Hs.85146.0 /TIER=FL+Stack /STK=23 /UG=Hs.85146 /LL=2114 /DEF=Homo sapiens v-ets avian erythroblastosis virus E26 oncogene homolog 2 (ETS2), mRNA. /PROD=v-ets avian erythroblastosis virus E26 oncogenehomolog 2 /FL=gb:NM_005239.1 gb:J04102.1
157	0.0474269	4347		If	BTN3A3/2	204820_s_at	LOW	Then	CG		gb:NM_006994.2 /DB_XREF=gi:6325463 /GEN=BTN3A3 /FEA=FLmRNA /CNT=50 /TID=Hs.167741.0 /TIER=FL+Stack /STK=18 /UG=Hs.167741 /LL=10384 /DEF=Homo sapiens butyrophilin, subfamily 3, member A3 (BTN3A3), mRNA. /PROD=butyrophilin, subfamily 3, member A3 /FL=gb:U90548.1 gb:NM_006994.2
158	0.047205	16485		If	KIAA0930	217118_s_at	LOW	Then	CG		gb:AK025608.1 /DB_XREF=gi:10438177 /FEA=mRNA /CNT=1 /TID=Hs.13255.1 /TIER=ConsEnd /STK=0 /UG=Hs.13255 /LL=23313 /UG_GENE=KIAA0930 /UG_TITLE=KIAA0930 protein /DEF=Homo sapiens cDNA: FLJ21955 fis, clone HEP05265.
159	0.0463462	8459		If	FADS1	208964_s_at	HIGH	Then	CG		gb:AL512760.1 /DB_XREF=gi:12224983 /GEN=DKFZp762M2311 /FEA=FLmRNA /CNT=311 /TID=Hs.132898.0 /TIER=FL+Stack /STK=56 /UG=Hs.132898 /LL=3992 /DEF=Homo sapiens mRNA; cDNA DKFZp762M2311 (from clone DKFZp762M2311); complete cds. /PROD=hypothetical protein /FL=gb:AF226273.1 gb:AL512760.1 gb:NM_013402.2 gb:AF199596.1 gb:AF084558.1
160	0.0452644	3620		If	CCNH	204093_at	HIGH	Then	CG		gb:NM_001239.1 /DB_XREF=gi:4502622 /GEN=CCNH /FEA=FLmRNA /CNT=110 /TID=Hs.514.0 /TIER=FL+Stack /STK=25 /UG=Hs.514 /LL=902 /DEF=Homo sapiens cyclin H (CCNH), mRNA. /PROD=cyclin H /FL=gb:U11791.1 gb:U12685.1 gb:NM_001239.1 gb:BC005280.1
161	0.0448379	4332		If	H1FX	204805_s_at	HIGH	Then	CG		gb:NM_006026.1 /DB_XREF=gi:5174448 /GEN=H1FX /FEA=FLmRNA /CNT=118 /TID=Hs.109804.0 /TIER=FL+Stack /STK=104 /UG=Hs.109804 /LL=8971 /DEF=Homo sapiens H1 histone family, member X (H1FX), mRNA. /PROD=H1 histone family, member X /FL=gb:D64142.1 gb:BC000426.1 gb:NM_006026.1
162	0.0446174	2582		If	BCAS2	203053_at	HIGH	Then	CG		gb:NM_005872.1 /DB_XREF=gi:5031652 /GEN=BCAS2 /FEA=FLmRNA /CNT=190 /TID=Hs.22960.0 /TIER=FL+Stack /STK=31 /UG=Hs.22960 /LL=10286 /DEF=Homo sapiens breast carcinoma amplified sequence 2 (BCAS2), mRNA. /PROD=breast carcinoma amplified sequence 2 /FL=gb:AF081788.1 gb:NM_005872.1 gb:BC005285.1 gb:AB020623.1
163	0.0443074	19064		If	PLXDC1	219700_at	LOW	Then	CG		gb:NM_020405.1 /DB_XREF=gi:9966886 /GEN=TEM7 /FEA=FLmRNA /CNT=19 /TID=Hs.125036.0 /TIER=FL /STK=4 /UG=Hs.125036 /LL=57125 /DEF=Homo sapiens tumor endothelial marker 7 precursor (TEM7), mRNA. /PROD=tumor endothelial marker 7 precursor /FL=gb:NM_020405.1 gb:AF279144.1
164	0.0434877	14097		If	CDC42EP4	214721_x_at	HIGH	Then	CG		gb:AL162074.1 /DB_XREF=gi:7328153 /GEN=DKFZp762L106 /FEA=mRNA /CNT=32 /TID=Hs.3903.1 /TIER=ConsEnd /STK=0 /UG=Hs.3903 /LL=23580 /DEF=Homo sapiens mRNA; cDNA DKFZp762L106 (from clone DKFZp762L106); partial cds. /PROD=hypothetical protein
165	0.0427416	856		If	ETS2	201328_at	HIGH	Then	CG		gb:AL575509 /DB_XREF=gi:12936742 /DB_XREF=AL575509 /CLONE=CS0DI059YP21 (3 prime) /FEA=FLmRNA /CNT=357 /TID=Hs.85146.0 /TIER=Stack /STK=9 /UG=Hs.85146 /LL=2114 /UG_GENE=ETS2 /UG_TITLE=v-ets avian erythroblastosis virus E26 oncogene homolog 2 /FL=gb:NM_005239.1 gb:J04102.1
166	0.041366	6		If	UBA7	1294_at	LOW	Then	CG		L13852 /FEATURE= /DEFINITION=HUME1URP Homo sapiens ubiquitin-activating enzyme E1 related protein mRNA, complete cds
167	0.0409454	9456		If	CASP1	209970_x_at	LOW	Then	CG		gb:M87507.1 /DB_XREF=gi:435598 /GEN=IL1BCE /FEA=FLmRNA /CNT=27 /TID=Hs.2490.2 /TIER=FL /STK=0 /UG=Hs.2490 /LL=834 /DEF=Homo sapien interleukin-1 beta convertase (IL1BCE) mRNA, complete cds. /PROD=interleukin 1-beta convertase /FL=gb:M87507.1
168	0.0394918	12387		If	ANGPTL2	213004_at	LOW	Then	CG		gb:AI074333 /DB_XREF=gi:3400977 /DB_XREF=oz84a09.x1 /CLONE=IMAGE:1682008 /FEA=mRNA /CNT=86 /TID=Hs.8025.0 /TIER=Stack /STK=10 /UG=Hs.8025 /UG_TITLE=Homo sapiens clone 23767 and 23782 mRNA sequences
169	0.0391763	2772		If	PEX5	203244_at	HIGH	Then	CG		gb:NM_000319.1 /DB_XREF=gi:4506346 /GEN=PXR1 /FEA=FLmRNA /CNT=103 /TID=Hs.158084.0 /TIER=FL+Stack /STK=35 /UG=Hs.158084 /LL=5830 /DEF=Homo sapiens peroxisome receptor 1 (PXR1), mRNA. /PROD=peroxisome receptor 1 /FL=gb:U19721.1 gb:NM_000319.1
170	0.0387652	17744		If	RBM7	218379_at	HIGH	Then	CG		gb:NM_016090.1 /DB_XREF=gi:9994184 /GEN=RBM7 /FEA=FLmRNA /CNT=98 /TID=Hs.5887.0 /TIER=FL+Stack /STK=30 /UG=Hs.5887 /LL=10179 /DEF=Homo sapiens RNA binding motif protein 7 (RBM7), mRNA. /PROD=RNA binding motif protein 7 /FL=gb:NM_016090.1 gb:AF156098.1
171	0.0370855	1892		If	MXI1	202364_at	HIGH	Then	CG		gb:NM_005962.1 /DB_XREF=gi:5174596 /GEN=MXI1 /FEA=FLmRNA /CNT=169 /TID=Hs.118630.0 /TIER=FL+Stack /STK=44 /UG=Hs.118630 /LL=4601 /DEF=Homo sapiens MAX-interacting protein 1 (MXI1), mRNA. /PROD=MAX-interacting protein 1 /FL=gb:L07648.1 gb:D63940.1 gb:NM_005962.1
172	0.0370118	3639		If	HNMT	204112_s_at	LOW	Then	CG		gb:NM_006895.1 /DB_XREF=gi:5901969 /GEN=HNMT /FEA=FLmRNA /CNT=115 /TID=Hs.81182.0 /TIER=FL+Stack /STK=34 /UG=Hs.81182 /LL=3176 /DEF=Homo sapiens histamine N-methyltransferase (HNMT), mRNA. /PROD=histamine N-methyltransferase /FL=gb:NM_006895.1 gb:D16224.1 gb:U08092.1
173	0.0337015	1692		If	CNOT8	202164_s_at	HIGH	Then	CG		gb:AF180476.1 /DB_XREF=gi:6856208 /GEN=CALIF /FEA=FLmRNA /CNT=180 /TID=Hs.26703.0 /TIER=FL /STK=0 /UG=Hs.26703 /LL=9337 /DEF=Homo sapiens CALIFp (CALIF) mRNA, complete cds. /PROD=CALIFp /FL=gb:AF180476.1 gb:NM_004779.1 gb:AF053318.1 gb:AL122045.1
174	0.0332213	10867		If	GABARAPL1	211458_s_at	HIGH	Then	CG		gb:AF180519.1 /DB_XREF=gi:13241283 /FEA=FLmRNA /CNT=1 /TID=Hs.326776.0 /TIER=FL /STK=0 /UG=Hs.326776 /DEF=Homo sapiens GABA-A receptor-associated protein mRNA, complete cds. /PROD=GABA-A receptor-associated protein /FL=gb:AF180519.1
175	0.0330109	3083		If	ZHX2	203556_at	HIGH	Then	CG		gb:NM_014943.1 /DB_XREF=gi:7662341 /GEN=KIAA0854 /FEA=FLmRNA /CNT=90 /TID=Hs.30209.0 /TIER=FL+Stack /STK=45 /UG=Hs.30209 /LL=22882 /DEF=Homo sapiens KIAA0854 protein (KIAA0854), mRNA. /PROD=KIAA0854 protein /FL=gb:NM_014943.1 gb:AB020661.1
176	0.0329285	468		If	RERE	200940_s_at	HIGH	Then	CG		gb:AB036737.1 /DB_XREF=gi:8096339 /FEA=FLmRNA /CNT=318 /TID=Hs.194369.0 /TIER=FL+Stack /STK=87 /UG=Hs.194369 /LL=473 /UG_GENE=RERE /DEF=Homo sapiens mRNA for RERE, complete cds. /PROD=RERE /FL=gb:NM_012102.1 gb:AF118275.1 gb:AB036737.1
177	0.032063	7908		If	CTNND1	208407_s_at	LOW	Then	CG		gb:NM_001331.1 /DB_XREF=gi:10835009 /GEN=CTNND1 /FEA=FLmRNA /CNT=2 /TID=Hs.166011.0 /TIER=FL /STK=0 /UG=Hs.166011 /LL=1500 /DEF=Homo sapiens catenin (cadherin-associated protein), delta 1 (CTNND1), mRNA. /PROD=catenin (cadherin-associated protein), delta 1 /FL=gb:AF062317.1 gb:NM_001331.1
178	0.0317953	8770		If	GLRX	209276_s_at	HIGH	Then	CG		gb:AF162769.1 /DB_XREF=gi:5442445 /FEA=FLmRNA /CNT=170 /TID=Hs.28988.1 /TIER=FL /STK=0 /UG=Hs.28988 /LL=2745 /UG_GENE=GLRX /DEF=Homo sapiens thioltransferase mRNA, complete cds. /PROD=thioltransferase /FL=gb:D21238.1 gb:AF162769.1 gb:BC005304.1
179	0.0312177	12227		If	RGPD6	212842_x_at	HIGH	Then	CG		gb:AL043571 /DB_XREF=gi:5422958 /DB_XREF=DKFZp434F1527_s1 /CLONE=DKFZp434F1527 /FEA=mRNA /CNT=90 /TID=Hs.179825.0 /TIER=Stack /STK=29 /UG=Hs.179825 /LL=5904 /UG_GENE=RANBP2L1 /UG_TITLE=RAN binding protein 2-like 1
180	0.0309386	4286		If	RCBTB2	204759_at	LOW	Then	CG		gb:NM_001268.1 /DB_XREF=gi:4557444 /GEN=CHC1L /FEA=FLmRNA /CNT=54 /TID=Hs.27007.0 /TIER=FL+Stack /STK=24 /UG=Hs.27007 /LL=1102 /DEF=Homo sapiens chromosome condensation 1-like (CHC1L), mRNA. /PROD=RCC1-like G exchanging factor RLG /FL=gb:AF060219.1 gb:NM_001268.1
181	0.0305218	2713		If	RASSF2	203185_at	LOW	Then	CG		gb:NM_014737.1 /DB_XREF=gi:7661963 /GEN=RASSF2 /FEA=FLmRNA /CNT=152 /TID=Hs.80905.0 /TIER=FL+Stack /STK=30 /UG=Hs.80905 /LL=9770 /DEF=Homo sapiens Ras association (RalGDSAF-6) domain family 2 (RASSF2), mRNA. /PROD=Ras association (RalGDSAF-6) domain family 2 /FL=gb:NM_014737.1 gb:D79990.1
182	0.0304016	11386		If	H3F3B	211999_at	HIGH	Then	CG		gb:Z48950 /DB_XREF=gi:761715 /FEA=FLmRNA /CNT=495 /TID=Hs.180877.1 /TIER=Stack /STK=185 /UG=Hs.180877 /LL=3021 /UG_GENE=H3F3B /UG_TITLE=H3 histone, family 3B (H3.3B) /DEF=H.sapiens hH3.3B gene for histone H3.3 /FL=gb:NM_005324.1
183	0.0303638	307		If	ATF4	200779_at	HIGH	Then	CG		gb:NM_001675.1 /DB_XREF=gi:4502264 /GEN=ATF4 /FEA=FLmRNA /CNT=359 /TID=Hs.181243.0 /TIER=FL+Stack /STK=148 /UG=Hs.181243 /LL=468 /DEF=Homo sapiens activating transcription factor 4 (tax-responsive enhancer element B67) (ATF4), mRNA. /PROD=activating transcription factor 4 /FL=gb:M86842.1 gb:NM_001675.1
184	0.0303136	12056		If	HLA-DQA1	212671_s_at	LOW	Then	CG		gb:BG397856 /DB_XREF=gi:13291304 /DB_XREF=602438950F1 /CLONE=IMAGE:4564956 /FEA=mRNA /CNT=167 /TID=Hs.198253.2 /TIER=Stack /STK=59 /UG=Hs.198253 /LL=3117 /UG_GENE=HLA-DQA1 /UG_TITLE=major histocompatibility complex, class II, DQ alpha 1
185	0.0301184	2477		If	IL1R1	202948_at	HIGH	Then	CG		gb:NM_000877.1 /DB_XREF=gi:4504658 /GEN=IL1R1 /FEA=FLmRNA /CNT=156 /TID=Hs.82112.0 /TIER=FL+Stack /STK=49 /UG=Hs.82112 /LL=3554 /DEF=Homo sapiens interleukin 1 receptor, type I (IL1R1), mRNA. /PROD=interleukin 1 receptor, type I /FL=gb:NM_000877.1 gb:M27492.1
186	0.0300693	589		If	STOM	201061_s_at	HIGH	Then	CG		gb:M81635.1 /DB_XREF=gi:181183 /GEN=stomatin peptide /FEA=FLmRNA /CNT=443 /TID=Hs.160483.0 /TIER=FL+Stack /STK=166 /UG=Hs.160483 /LL=2040 /DEF=Homo sapiens erythrocyte membrane protein mRNA, complete cds. /PROD=stomatin peptide /FL=gb:M81635.1 gb:NM_004099.1
187	0.0299966	14383		If	LOC100499177	215009_s_at	HIGH	Then	CG		gb:U92014.1 /DB_XREF=gi:2052456 /FEA=mRNA /CNT=8 /TID=Hs.153527.1 /TIER=ConsEnd /STK=0 /UG=Hs.153527 /UG_TITLE=Homo sapiens pTM5 mariner-like transposon mRNA, partial sequence /DEF=Human clone 121711 defective mariner transposon Hsmar2 mRNA sequence.
188	0.029467	10446		If	GRB10	210999_s_at	HIGH	Then	CG		gb:U66065.1 /DB_XREF=gi:1518100 /FEA=FLmRNA /CNT=4 /TID=Hs.81875.0 /TIER=FL /STK=0 /UG=Hs.81875 /LL=2887 /UG_GENE=GRB10 /DEF=Human Grb10- and Grb-IR-related splice variant 1 mRNA, complete cds. /PROD=Grb10- and Grb-IR-related splice variant 1 /FL=gb:NM_005311.1 gb:U69276.1 gb:U66065.1
189	0.0293202	1378		If	CAPG	201850_at	LOW	Then	CG		gb:NM_001747.1 /DB_XREF=gi:4502560 /GEN=CAPG /FEA=FLmRNA /CNT=265 /TID=Hs.82422.0 /TIER=FL+Stack /STK=106 /UG=Hs.82422 /LL=822 /DEF=Homo sapiens capping protein (actin filament), gelsolin-like (CAPG), mRNA. /PROD=capping protein (actin filament), gelsolin-like /FL=gb:BC000728.1 gb:NM_001747.1 gb:M94345.1
190	0.0265482	7457		If	RBM39	207941_s_at	HIGH	Then	CG		gb:NM_004902.1 /DB_XREF=gi:4757925 /GEN=CC1.3 /FEA=FLmRNA /CNT=4 /TID=Hs.145696.0 /TIER=FL /STK=0 /UG=Hs.145696 /LL=9584 /DEF=Homo sapiens splicing factor (CC1.3) (CC1.3), mRNA. /PROD=splicing factor (CC1.3) /FL=gb:L10910.1 gb:NM_004902.1
191	0.0260945	3500		If	CEBPD	203973_s_at	HIGH	Then	CG		gb:NM_005195.1 /DB_XREF=gi:4885130 /GEN=CEBPD /FEA=FLmRNA /CNT=116 /TID=Hs.76722.0 /TIER=FL+Stack /STK=69 /UG=Hs.76722 /LL=1052 /DEF=Homo sapiens CCAATenhancer binding protein (CEBP), delta (CEBPD), mRNA. /PROD=CCAATenhancer binding protein (CEBP), delta /FL=gb:NM_005195.1 gb:M83667.1
192	0.0259991	3142		If	SULT1A1	203615_x_at	LOW	Then	CG		gb:NM_001055.1 /DB_XREF=gi:4507300 /GEN=SULT1A1 /FEA=FLmRNA /CNT=87 /TID=Hs.142.0 /TIER=FL+Stack /STK=23 /UG=Hs.142 /LL=6817 /DEF=Homo sapiens sulfotransferase family, cytosolic, 1A, phenol-preferring, member 1 (SULT1A1), mRNA. /PROD=sulfotransferase family, cytosolic, 1A,phenol-preferring, member 1 /FL=gb:L19955.1 gb:NM_001055.1 gb:L19999.1 gb:L10819.1 gb:U09031.1 gb:BC000923.2 gb:U26309.1
193	0.0245325	9225		If	MAGI2	209737_at	HIGH	Then	CG		gb:AB014605.1 /DB_XREF=gi:3327223 /GEN=KIAA0705 /FEA=FLmRNA /CNT=57 /TID=Hs.22599.1 /TIER=FL+Stack /STK=20 /UG=Hs.22599 /LL=9863 /DEF=Homo sapiens mRNA for KIAA0705 protein, complete cds. /PROD=KIAA0705 protein /FL=gb:AB014605.1
194	0.0236942	551		If	TAF7	201023_at	HIGH	Then	CG		gb:NM_005642.1 /DB_XREF=gi:5032148 /GEN=TAF2F /FEA=FLmRNA /CNT=272 /TID=Hs.155188.0 /TIER=FL+Stack /STK=77 /UG=Hs.155188 /LL=6879 /DEF=Homo sapiens TATA box binding protein (TBP)-associated factor, RNA polymerase II, F, 55kD (TAF2F), mRNA. /PROD=TATA box binding protein (TBP)-associatedfactor, RNA polymerase II, F, 55kD /FL=gb:NM_005642.1 gb:U18062.1
195	0.0232747	19608		If	LINC00312	220244_at	HIGH	Then	CG		gb:NM_013343.1 /DB_XREF=gi:7106370 /GEN=NAG-7 /FEA=FLmRNA /CNT=10 /TID=Hs.278951.0 /TIER=FL /STK=0 /UG=Hs.278951 /LL=29931 /DEF=Homo sapiens NAG-7 protein (NAG-7), mRNA. /PROD=NAG-7 protein /FL=gb:AF086709.2 gb:NM_013343.1
196	0.0228958	66		If	ABCF1	200045_at	HIGH	Then	CG		gb:NM_001090.1 /DB_XREF=gi:10947134 /GEN=ABCF1 /FEA=FLmRNA /CNT=209 /TID=Hs.9573.0 /TIER=FL /STK=2 /UG=Hs.9573 /LL=23 /DEF=Homo sapiens ATP-binding cassette, sub-family F (GCN20), member 1 (ABCF1), mRNA. /PROD=ATP-binding cassette, sub-family F, member 1 /FL=gb:AF027302.1 gb:NM_001090.1
197	0.02124	11350		If	ARPC5	211963_s_at	LOW	Then	CG		gb:AL516350 /DB_XREF=gi:12779843 /DB_XREF=AL516350 /CLONE=CS0DA005YD24 (3 prime) /FEA=FLmRNA /CNT=408 /TID=Hs.82425.1 /TIER=Stack /STK=10 /UG=Hs.82425 /LL=10092 /UG_GENE=ARPC5 /UG_TITLE=actin related protein 23 complex, subunit 5 (16 kD) /FL=gb:AF017807.1
198	0.0206545	1428		If	AKR1A1	201900_s_at	LOW	Then	CG		gb:NM_006066.1 /DB_XREF=gi:5174390 /GEN=AKR1A1 /FEA=FLmRNA /CNT=203 /TID=Hs.89529.0 /TIER=FL+Stack /STK=90 /UG=Hs.89529 /LL=10327 /DEF=Homo sapiens aldo-keto reductase family 1, member A1 (aldehyde reductase) (AKR1A1), mRNA. /PROD=aldo-keto reductase family 1, member A1(aldehyde reductase) /FL=gb:NM_006066.1 gb:J04794.1 gb:BC000670.1
199	0.0192132	21120		If	MAN1A1	221760_at	HIGH	Then	CG		gb:BG287153 /DB_XREF=gi:13040709 /DB_XREF=602381868F1 /CLONE=IMAGE:4499393 /FEA=mRNA /CNT=130 /TID=Hs.25253.1 /TIER=Stack /STK=49 /UG=Hs.25253 /LL=4121 /UG_GENE=MAN1A1 /UG_TITLE=mannosidase, alpha, class 1A, member 1
200	0.0191552	4427		If	SAP30	204900_x_at	HIGH	Then	CG		gb:NM_003864.1 /DB_XREF=gi:4506782 /GEN=SAP30 /FEA=FLmRNA /CNT=56 /TID=Hs.20985.0 /TIER=FL+Stack /STK=13 /UG=Hs.20985 /LL=8819 /DEF=Homo sapiens sin3-associated polypeptide, 30kD (SAP30), mRNA. /PROD=sin3 associated polypeptide p30 /FL=gb:AF055993.1 gb:NM_003864.1
201	0.0189591	8493		If	SEPT8	208999_at	LOW	Then	CG		gb:D86957.1 /DB_XREF=gi:1503987 /GEN=KIAA0202 /FEA=FLmRNA /CNT=203 /TID=Hs.80712.0 /TIER=Stack /STK=63 /UG=Hs.80712 /LL=23176 /UG_TITLE=KIAA0202 protein /DEF=Human mRNA for KIAA0202 gene, partial cds. /FL=gb:BC001329.1
202	0.01635	3597		If	RARRES3	204070_at	LOW	Then	CG		gb:NM_004585.2 /DB_XREF=gi:8051633 /GEN=RARRES3 /FEA=FLmRNA /CNT=67 /TID=Hs.17466.0 /TIER=FL+Stack /STK=32 /UG=Hs.17466 /LL=5920 /DEF=Homo sapiens retinoic acid receptor responder (tazarotene induced) 3 (RARRES3), mRNA. /PROD=retinoic acid receptor responder (tazaroteneinduced) 3 /FL=gb:AF060228.1 gb:NM_004585.2 gb:AF092922.1 gb:AB030815.1
203	0.0149961	896		If	ZFP36L2	201368_at	HIGH	Then	CG		gb:U07802 /DB_XREF=gi:984508 /FEA=FLmRNA /CNT=342 /TID=Hs.78909.0 /TIER=Stack /STK=115 /UG=Hs.78909 /LL=678 /UG_GENE=BRF2 /UG_TITLE=butyrate response factor 2 (EGF-response factor 2) /DEF=Human Tis11d gene, complete cds /FL=gb:BC005010.1 gb:NM_006887.1
204	0.0146953	2238		If	BET1	202710_at	LOW	Then	CG		gb:BC000899.1 /DB_XREF=gi:12654162 /FEA=FLmRNA /CNT=159 /TID=Hs.23103.0 /TIER=FL+Stack /STK=46 /UG=Hs.23103 /LL=10282 /UG_GENE=BET1 /DEF=Homo sapiens, Golgi vesicular membrane trafficking protein p18, clone MGC:5210, mRNA, complete cds. /PROD=Golgi vesicular membrane trafficking proteinp18 /FL=gb:AF007551.1 gb:BC000899.1 gb:NM_005868.2
205	0.0141277	17427		If	CDC42EP4	218062_x_at	HIGH	Then	CG		gb:NM_012121.2 /DB_XREF=gi:13786126 /GEN=CEP4 /FEA=FLmRNA /CNT=173 /TID=Hs.3903.0 /TIER=FL+Stack /STK=111 /UG=Hs.3903 /LL=23580 /DEF=Homo sapiens Cdc42 effector protein 4; binder of Rho GTPases 4 (CEP4), mRNA. /PROD=Cdc42 effector protein 4; binder of Rho GTPases4 /FL=gb:NM_012121.2 gb:AF099664.1 gb:AB042237.1
206	0.0137672	11900		If	DDX3X	212515_s_at	HIGH	Then	CG		gb:BG492602 /DB_XREF=gi:13454114 /DB_XREF=602536568F1 /CLONE=IMAGE:4655296 /FEA=EST /CNT=106 /TID=Hs.147916.2 /TIER=ConsEnd /STK=0 /UG=Hs.147916 /LL=1654 /UG_GENE=DDX3 /UG_TITLE=DEADH (Asp-Glu-Ala-AspHis) box polypeptide 3
207	0.0137353	4471		If	PTPRG	204944_at	HIGH	Then	CG		gb:NM_002841.1 /DB_XREF=gi:11386168 /GEN=PTPRG /FEA=FLmRNA /CNT=46 /TID=Hs.89627.0 /TIER=FL+Stack /STK=10 /UG=Hs.89627 /LL=5793 /DEF=Homo sapiens protein tyrosine phosphatase, receptor type, G (PTPRG), mRNA. /PROD=protein tyrosine phosphatase, receptor type, G /FL=gb:NM_002841.1 gb:L09247.1
208	0.0123227	21283		If	NPM1	221923_s_at	HIGH	Then	CG		gb:AA191576 /DB_XREF=gi:1780275 /DB_XREF=zp81c10.s1 /CLONE=IMAGE:626610 /FEA=EST /CNT=32 /TID=Hs.9614.1 /TIER=Stack /STK=14 /UG=Hs.9614 /LL=4869 /UG_GENE=NPM1 /UG_TITLE=nucleophosmin (nucleolar phosphoprotein B23, numatrin)
209	0.0114814	6188		If	GLRX	206662_at	HIGH	Then	CG		gb:NM_002064.1 /DB_XREF=gi:4504024 /GEN=GLRX /FEA=FLmRNA /CNT=11 /TID=Hs.28988.0 /TIER=FL /STK=0 /UG=Hs.28988 /LL=2745 /DEF=Homo sapiens glutaredoxin (thioltransferase) (GLRX), mRNA. /PROD=glutaredoxin (thioltransferase) /FL=gb:NM_002064.1 gb:AF069668.1
210	0.0104247	206		If	GRN	200678_x_at	LOW	Then	CG		gb:NM_002087.1 /DB_XREF=gi:4504150 /GEN=GRN /FEA=FLmRNA /CNT=484 /TID=Hs.180577.0 /TIER=FL+Stack /STK=272 /UG=Hs.180577 /LL=2896 /DEF=Homo sapiens granulin (GRN), mRNA. /PROD=granulin /FL=gb:M75161.1 gb:NM_002087.1 gb:AF055008.1
211	0.0085595	1001		If	JUNB	201473_at	HIGH	Then	CG		gb:NM_002229.1 /DB_XREF=gi:4504808 /GEN=JUNB /FEA=FLmRNA /CNT=328 /TID=Hs.198951.0 /TIER=FL+Stack /STK=181 /UG=Hs.198951 /LL=3726 /DEF=Homo sapiens jun B proto-oncogene (JUNB), mRNA. /PROD=jun B proto-oncogene /FL=gb:BC004250.1 gb:NM_002229.1
212	0.0073836	1916		If	RGS2	202388_at	HIGH	Then	CG		gb:NM_002923.1 /DB_XREF=gi:4506516 /GEN=RGS2 /FEA=FLmRNA /CNT=208 /TID=Hs.78944.0 /TIER=FL+Stack /STK=110 /UG=Hs.78944 /LL=5997 /DEF=Homo sapiens regulator of G-protein signalling 2, 24kD (RGS2), mRNA. /PROD=regulator of G-protein signalling 2, 24kD /FL=gb:L13463.1 gb:NM_002923.1
213	0.0071116	8249		If	NAP1L1	208754_s_at	HIGH	Then	CG		gb:AL162068.1 /DB_XREF=gi:7328143 /GEN=DKFZp762G106 /FEA=FLmRNA /CNT=329 /TID=Hs.179662.1 /TIER=FL+Stack /STK=52 /UG=Hs.179662 /LL=4673 /DEF=Homo sapiens mRNA; cDNA DKFZp762G106 (from clone DKFZp762G106); complete cds. /PROD=hypothetical protein /FL=gb:AL162068.1 gb:BC002387.1
214	0.0059108	1249		If	LAPTM5	201721_s_at	LOW	Then	CG		gb:NM_006762.1 /DB_XREF=gi:5803055 /GEN=LAPTM5 /FEA=FLmRNA /CNT=274 /TID=Hs.79356.0 /TIER=FL+Stack /STK=105 /UG=Hs.79356 /LL=7805 /DEF=Homo sapiens Lysosomal-associated multispanning membrane protein-5 (LAPTM5), mRNA. /PROD=Lysosomal-associated multispanning membraneprotein-5 /FL=gb:NM_006762.1 gb:U30498.1 gb:U51240.1
215	0.0056791	17684		If	PELI1	218319_at	HIGH	Then	CG		gb:NM_020651.2 /DB_XREF=gi:11037062 /GEN=PELI1 /FEA=FLmRNA /CNT=111 /TID=Hs.7886.0 /TIER=FL+Stack /STK=55 /UG=Hs.7886 /LL=57162 /DEF=Homo sapiens pellino (Drosophila) homolog 1 (PELI1), mRNA. /PROD=pellino protein /FL=gb:AF300987.1 gb:NM_020651.2 gb:AF302505.1
216	0.0047564	17512		If	GLT8D1	218147_s_at	LOW	Then	CG		gb:NM_018446.1 /DB_XREF=gi:8923854 /GEN=LOC55830 /FEA=FLmRNA /CNT=181 /TID=Hs.283737.0 /TIER=FL+Stack /STK=81 /UG=Hs.283737 /LL=55830 /DEF=Homo sapiens AD-017 protein (LOC55830), mRNA. /PROD=AD-017 protein /FL=gb:BC001418.1 gb:NM_018446.1 gb:AF157318.1
217	0.004363	532		If	SSR4	201004_at	LOW	Then	CG		gb:NM_006280.1 /DB_XREF=gi:5454089 /GEN=SSR4 /FEA=FLmRNA /CNT=319 /TID=Hs.102135.0 /TIER=FL+Stack /STK=156 /UG=Hs.102135 /LL=6748 /DEF=Homo sapiens signal sequence receptor, delta (translocon-associated protein delta) (SSR4), mRNA. /PROD=signal sequence receptor, delta /FL=gb:NM_006280.1 gb:BC003371.1
218	0.0042817	3183		If	FIG4	203656_at	LOW	Then	CG		gb:NM_014845.1 /DB_XREF=gi:7662033 /GEN=KIAA0274 /FEA=FLmRNA /CNT=83 /TID=Hs.10037.0 /TIER=FL+Stack /STK=45 /UG=Hs.10037 /LL=9896 /DEF=Homo sapiens KIAA0274 gene product (KIAA0274), mRNA. /PROD=KIAA0274 gene product /FL=gb:NM_014845.1 gb:D87464.1
219	0.0019536	8850		If	CITED2	209357_at	HIGH	Then	CG		gb:AF109161.1 /DB_XREF=gi:4193945 /GEN=MRG1 /FEA=FLmRNA /CNT=164 /TID=Hs.82071.1 /TIER=FL+Stack /STK=84 /UG=Hs.82071 /LL=10370 /DEF=Homo sapiens p35srj (MRG1) mRNA, complete cds. /PROD=p35srj /FL=gb:AF109161.1 gb:BC004377.1
220	0.0015036	2840		If	TGIF1	203313_s_at	HIGH	Then	CG		gb:NM_003244.1 /DB_XREF=gi:4507472 /GEN=TGIF /FEA=FLmRNA /CNT=128 /TID=Hs.90077.0 /TIER=FL+Stack /STK=32 /UG=Hs.90077 /LL=7050 /DEF=Homo sapiens TG-interacting factor (TALE family homeobox) (TGIF), mRNA. /PROD=TG-interacting factor (TALE family homeobox) /FL=gb:NM_003244.1 gb:BC000814.1 gb:AF179900.1
221	0.0006734	1625		If	NUP153	202097_at	HIGH	Then	CG		gb:NM_005124.1 /DB_XREF=gi:4826871 /GEN=NUP153 /FEA=FLmRNA /CNT=196 /TID=Hs.211608.0 /TIER=FL+Stack /STK=50 /UG=Hs.211608 /LL=9972 /DEF=Homo sapiens nucleoporin 153kD (NUP153), mRNA. /PROD=nucleoporin 153kD /FL=gb:NM_005124.1
Berlin; alpha=0.94; RA
1	0.184009	22235		If	STAT1	AFFX-HUMISGF3A/M97935_3_at	HIGH	Then	RA		H. sapiens /GEN=ISGF-3 /DB_XREF=gb:M97935.1 /NOTE=SIF corresponding to nucleotides 3413-3914 of gb:M97935.1 /DEF=Homo sapiens transcription factor ISGF-3 mRNA, complete cds.
2	0.178702	1798		If	GBP1	202270_at	HIGH	Then	RA		gb:NM_002053.1 /DB_XREF=gi:4503938 /GEN=GBP1 /FEA=FLmRNA /CNT=158 /TID=Hs.62661.0 /TIER=FL+Stack /STK=52 /UG=Hs.62661 /LL=2633 /DEF=Homo sapiens guanylate binding protein 1, interferon-inducible, 67kD (GBP1), mRNA. /PROD=guanylate binding protein 1,interferon-inducible, 67kD /FL=gb:BC002666.1 gb:NM_002053.1 gb:M55542.1
3	0.173733	4521		If	MX2	204994_at	HIGH	Then	RA		gb:NM_002463.1 /DB_XREF=gi:11342663 /GEN=MX2 /FEA=FLmRNA /CNT=47 /TID=Hs.926.0 /TIER=FL+Stack /STK=18 /UG=Hs.926 /LL=4600 /DEF=Homo sapiens myxovirus (influenza) resistance 2, homolog of murine (MX2), mRNA. /PROD=myxovirus (influenza) resistance 2, homolog ofmurine /FL=gb:NM_002463.1 gb:M30818.1 gb:M33883.1
4	0.17276	1565		If	SFRP1	202037_s_at	LOW	Then	RA		gb:NM_003012.2 /DB_XREF=gi:8400731 /GEN=SFRP1 /FEA=FLmRNA /CNT=238 /TID=Hs.7306.0 /TIER=FL+Stack /STK=77 /UG=Hs.7306 /LL=6422 /DEF=Homo sapiens secreted frizzled-related protein 1 (SFRP1), mRNA. /PROD=secreted frizzled-related protein 1 /FL=gb:AF056087.1 gb:NM_003012.2 gb:AF017987.1 gb:AF001900.1
5	0.167913	4140		If	PLCG2	204613_at	HIGH	Then	RA		gb:NM_002661.1 /DB_XREF=gi:4505870 /GEN=PLCG2 /FEA=FLmRNA /CNT=99 /TID=Hs.75648.0 /TIER=FL+Stack /STK=33 /UG=Hs.75648 /LL=5336 /DEF=Homo sapiens phospholipase C, gamma 2 (phosphatidylinositol-specific) (PLCG2), mRNA. /PROD=phospholipase C, gamma 2(phosphatidylinositol-specific) /FL=gb:NM_002661.1 gb:M37238.1
6	0.138806	21204		If	SPCS3	221844_x_at	HIGH	Then	RA		gb:AV756161 /DB_XREF=gi:10914009 /DB_XREF=AV756161 /CLONE=BMFBGA04 /FEA=EST /CNT=68 /TID=Hs.13323.1 /TIER=Stack /STK=25 /UG=Hs.13323 /LL=64763 /UG_GENE=FLJ22059 /UG_TITLE=hypothetical protein FLJ22059
7	0.123915	876		If	GPX3	201348_at	LOW	Then	RA		gb:NM_002084.2 /DB_XREF=gi:6006000 /GEN=GPX3 /FEA=FLmRNA /CNT=468 /TID=Hs.172153.0 /TIER=FL+Stack /STK=256 /UG=Hs.172153 /LL=2878 /DEF=Homo sapiens glutathione peroxidase 3 (plasma) (GPX3), mRNA. /PROD=plasma glutathione peroxidase 3 precursor /FL=gb:NM_002084.2 gb:D00632.1 gb:AF217787.1
8	0.108933	1797		If	GBP1	202269_x_at	HIGH	Then	RA		gb:BC002666.1 /DB_XREF=gi:12803662 /FEA=FLmRNA /CNT=158 /TID=Hs.62661.0 /TIER=FL+Stack /STK=10 /UG=Hs.62661 /LL=2633 /UG_GENE=GBP1 /DEF=Homo sapiens, guanylate binding protein 1, interferon-inducible, 67kD, clone MGC:3949, mRNA, complete cds. /PROD=guanylate binding protein 1,interferon-inducible, 67kD /FL=gb:BC002666.1 gb:NM_002053.1 gb:M55542.1
9	0.100873	21927		If	WAS	38964_r_at	HIGH	Then	RA		Cluster Incl. U12707:Human Wiskott-Aldrich syndrome protein (WASP) mRNA, complete cds /cds=(34,1542) /gb=U12707 /gi=695150 /ug=Hs.2157 /len=1806
10	0.0977299	415		If	STAT1	200887_s_at	HIGH	Then	RA		gb:NM_007315.1 /DB_XREF=gi:6274551 /GEN=STAT1 /FEA=FLmRNA /CNT=391 /TID=Hs.21486.0 /TIER=FL+Stack /STK=51 /UG=Hs.21486 /LL=6772 /DEF=Homo sapiens signal transducer and activator of transcription 1, 91kD (STAT1), mRNA. /PROD=signal transducer and activator of transcription1, 91kD /FL=gb:NM_007315.1 gb:M97935.1
11	0.0943632	20616		If	TXNDC5	221253_s_at	HIGH	Then	RA		gb:NM_030810.1 /DB_XREF=gi:13540603 /GEN=MGC3178 /FEA=FLmRNA /CNT=1 /TID=HsAffx.900080.124 /TIER=FL /STK=0 /DEF=Homo sapiens hypothetical protein MGC3178 (MGC3178), mRNA. /PROD=hypothetical protein MGC3178 /FL=gb:NM_030810.1
12	0.0940775	15882		If	TCF7L2	216511_s_at	LOW	Then	RA		gb:AJ270770 /DB_XREF=gi:9188625 /FEA=DNA_1 /CNT=1 /TID=Hs.283857.0 /TIER=ConsEnd /STK=0 /UG=Hs.283857 /UG_TITLE=Homo sapiens partial TCF-4 gene for T-cell transcription factor-4, exon 1 and joined CDS features /DEF=Homo sapiens partial TCF-4 gene for T-cell transcription factor-4, exon 1 and joined CDS features
13	0.0916334	8805		If	BCL2L2	209311_at	LOW	Then	RA		gb:D87461.1 /DB_XREF=gi:1944417 /GEN=KIAA0271 /FEA=FLmRNA /CNT=137 /TID=Hs.75244.0 /TIER=FL+Stack /STK=57 /UG=Hs.75244 /LL=599 /UG_TITLE=BCL2-like 2 /DEF=Human mRNA for KIAA0271 gene, complete cds. /FL=gb:D87461.1 gb:NM_004050.1 gb:U59747.1
14	0.0751751	7800		If	TNFAIP8	208296_x_at	HIGH	Then	RA		gb:NM_014350.1 /DB_XREF=gi:7657123 /GEN=GG2-1 /FEA=FLmRNA /CNT=2 /TID=Hs.17839.0 /TIER=FL /STK=0 /UG=Hs.17839 /LL=25816 /DEF=Homo sapiens TNF-induced protein (GG2-1), mRNA. /PROD=TNF-induced protein /FL=gb:AF099936.1 gb:NM_014350.1
15	0.0691648	17783		If	KANK2	218418_s_at	LOW	Then	RA		gb:NM_015493.1 /DB_XREF=gi:7661583 /GEN=DKFZP434N161 /FEA=FLmRNA /CNT=101 /TID=Hs.284208.0 /TIER=FL+Stack /STK=70 /UG=Hs.284208 /LL=25959 /DEF=Homo sapiens DKFZP434N161 protein (DKFZP434N161), mRNA. /PROD=DKFZP434N161 protein /FL=gb:NM_015493.1
16	0.0613515	18396		If	OPN3	219032_x_at	HIGH	Then	RA		gb:NM_014322.1 /DB_XREF=gi:7657070 /GEN=OPN3 /FEA=FLmRNA /CNT=50 /TID=Hs.279926.0 /TIER=FL+Stack /STK=16 /UG=Hs.279926 /LL=23596 /DEF=Homo sapiens opsin 3 (encephalopsin) (OPN3), mRNA. /PROD=opsin 3 (encephalopsin) /FL=gb:AF140242.1 gb:NM_014322.1
17	0.0603593	3806		If	PSMB9	204279_at	HIGH	Then	RA		gb:NM_002800.1 /DB_XREF=gi:4506204 /GEN=PSMB9 /FEA=FLmRNA /CNT=70 /TID=Hs.9280.0 /TIER=FL /STK=1 /UG=Hs.9280 /LL=5698 /DEF=Homo sapiens proteasome (prosome, macropain) subunit, beta type, 9 (large multifunctional protease 2) (PSMB9), mRNA. /PROD=proteasome (prosome, macropain) subunit, betatype, 9 (large multifunctional protease 2) /FL=gb:U01025.1 gb:NM_002800.1
18	0.0567422	4909		If	CFD	205382_s_at	LOW	Then	RA		gb:NM_001928.1 /DB_XREF=gi:4503308 /GEN=DF /FEA=FLmRNA /CNT=43 /TID=Hs.155597.0 /TIER=FL /STK=0 /UG=Hs.155597 /LL=1675 /DEF=Homo sapiens D component of complement (adipsin) (DF), mRNA. /PROD=adipsincomplement factor D precursor /FL=gb:M84526.1 gb:NM_001928.1
19	0.0560594	2154		If	LYN	202626_s_at	HIGH	Then	RA		gb:NM_002350.1 /DB_XREF=gi:4505054 /GEN=LYN /FEA=FLmRNA /CNT=162 /TID=Hs.80887.0 /TIER=FL+Stack /STK=28 /UG=Hs.80887 /LL=4067 /DEF=Homo sapiens v-yes-1 Yamaguchi sarcoma viral related oncogene homolog (LYN), mRNA. /PROD=v-yes-1 Yamaguchi sarcoma viral related oncogenehomolog /FL=gb:NM_002350.1
20	0.0545674	3001		If	IQGAP2	203474_at	HIGH	Then	RA		gb:NM_006633.1 /DB_XREF=gi:5729886 /GEN=IQGAP2 /FEA=FLmRNA /CNT=98 /TID=Hs.78993.0 /TIER=FL+Stack /STK=32 /UG=Hs.78993 /LL=10788 /DEF=Homo sapiens IQ motif containing GTPase activating protein 2 (IQGAP2), mRNA. /PROD=IQ motif containing GTPase activating protein 2 /FL=gb:U51903.1 gb:NM_006633.1
21	0.0537624	21957		If	STK10	40420_at	HIGH	Then	RA		Cluster Incl. AB015718:Homo sapiens lok mRNA for protein kinase, complete cds /cds=(50,2956) /gb=AB015718 /gi=4001687 /ug=Hs.16134 /len=4221
22	0.0529672	17298		If	LAP3	217933_s_at	HIGH	Then	RA		gb:NM_015907.1 /DB_XREF=gi:7705687 /GEN=LOC51056 /FEA=FLmRNA /CNT=192 /TID=Hs.182579.0 /TIER=FL+Stack /STK=67 /UG=Hs.182579 /LL=51056 /DEF=Homo sapiens leucine aminopeptidase (LOC51056), mRNA. /PROD=leucine aminopeptidase /FL=gb:NM_015907.1 gb:AF061738.1
23	0.0494828	13266		If	POLR2E	213887_s_at	LOW	Then	RA		gb:AI554759 /DB_XREF=gi:4487122 /DB_XREF=tn30e02.x1 /CLONE=IMAGE:2169146 /FEA=EST /CNT=23 /TID=Hs.24301.1 /TIER=ConsEnd /STK=0 /UG=Hs.24301 /LL=5434 /UG_GENE=POLR2E /UG_TITLE=polymerase (RNA) II (DNA directed) polypeptide E (25kD)
24	0.0485349	3762		If	GULP1	204235_s_at	LOW	Then	RA		gb:AF200715.1 /DB_XREF=gi:6409467 /FEA=FLmRNA /CNT=90 /TID=Hs.107056.0 /TIER=FL+Stack /STK=21 /UG=Hs.107056 /LL=51454 /UG_GENE=CED-6 /DEF=Homo sapiens PTB domain adaptor protein CED-6 mRNA, complete cds. /PROD=PTB domain adaptor protein CED-6 /FL=gb:NM_016315.1 gb:AF200715.1 gb:AF191771.1
25	0.0462293	13470		If	GPX3	214091_s_at	LOW	Then	RA		gb:AW149846 /DB_XREF=gi:6197742 /DB_XREF=xf42h12.x1 /CLONE=IMAGE:2620775 /FEA=EST /CNT=16 /TID=Hs.172153.1 /TIER=Stack /STK=12 /UG=Hs.172153 /LL=2878 /UG_GENE=GPX3 /UG_TITLE=glutathione peroxidase 3 (plasma)
26	0.034637	5195		If	LY75	205668_at	HIGH	Then	RA		gb:NM_002349.1 /DB_XREF=gi:4505052 /GEN=LY75 /FEA=FLmRNA /CNT=32 /TID=Hs.153563.0 /TIER=FL+Stack /STK=13 /UG=Hs.153563 /LL=4065 /DEF=Homo sapiens lymphocyte antigen 75 (LY75), mRNA. /PROD=lymphocyte antigen 75 /FL=gb:AF064827.1 gb:AF011333.1 gb:NM_002349.1
27	0.0287865	18265		If	PLSCR4	218901_at	LOW	Then	RA		gb:NM_020353.1 /DB_XREF=gi:9966818 /GEN=LOC57088 /FEA=FLmRNA /CNT=57 /TID=Hs.182538.0 /TIER=FL+Stack /STK=9 /UG=Hs.182538 /LL=57088 /DEF=Homo sapiens phospholipid scramblase 4 (LOC57088), mRNA. /PROD=phospholipid scramblase 4 /FL=gb:NM_020353.1 gb:AF199023.1
28	0.02343	4686		If	CSF2RB	205159_at	HIGH	Then	RA		gb:AV756141 /DB_XREF=gi:10913989 /DB_XREF=AV756141 /CLONE=BMFAKF10 /FEA=FLmRNA /CNT=51 /TID=Hs.285401.0 /TIER=Stack /STK=20 /UG=Hs.285401 /LL=1439 /UG_GENE=CSF2RB /UG_TITLE=colony stimulating factor 2 receptor, beta, low-affinity (granulocyte-macrophage) /FL=gb:NM_000395.1 gb:M59941.1
29	0.0070918	5321		If	NOVA1	205794_s_at	LOW	Then	RA		gb:NM_002515.1 /DB_XREF=gi:4505424 /GEN=NOVA1 /FEA=FLmRNA /CNT=41 /TID=Hs.214.2 /TIER=FL /STK=3 /UG=Hs.214 /LL=4857 /DEF=Homo sapiens neuro-oncological ventral antigen 1 (NOVA1), transcript variant 1, mRNA. /PROD=neuro-oncological ventral antigen 1, isoform 1 /FL=gb:U04840.1 gb:NM_002515.1
Berlin; alpha=0.94; OA
1	0.0232004	2172		If	TNFAIP3	202644_s_at	LOW	Then	OA		gb:NM_006290.1 /DB_XREF=gi:5454131 /GEN=TNFAIP3 /FEA=FLmRNA /CNT=151 /TID=Hs.211600.0 /TIER=FL+Stack /STK=55 /UG=Hs.211600 /LL=7128 /DEF=Homo sapiens tumor necrosis factor, alpha-induced protein 3 (TNFAIP3), mRNA. /PROD=tumor necrosis factor, alpha-induced protein 3 /FL=gb:NM_006290.1 gb:M59465.1
2	0.0197915	1544		If	MEST	202016_at	HIGH	Then	OA		gb:NM_002402.1 /DB_XREF=gi:4505154 /GEN=MEST /FEA=FLmRNA /CNT=338 /TID=Hs.79284.0 /TIER=FL+Stack /STK=133 /UG=Hs.79284 /LL=4232 /DEF=Homo sapiens mesoderm specific transcript (mouse) homolog (MEST), mRNA. /PROD=mesoderm specific transcript (mouse) homolog /FL=gb:D78611.1 gb:BC002413.1 gb:NM_002402.1 gb:D87367.1
3	0.0109461	11543		If	SDC2	212157_at	HIGH	Then	OA		gb:BE048514 /DB_XREF=gi:8365567 /DB_XREF=hr50a03.x1 /CLONE=IMAGE:3131884 /FEA=mRNA /CNT=306 /TID=Hs.1501.0 /TIER=Stack /STK=15 /UG=Hs.1501 /LL=6383 /UG_GENE=SDC2 /UG_TITLE=syndecan 2 (heparan sulfate proteoglycan 1, cell surface-associated, fibroglycan)
4	0.0051328	8390		If	DDX18	208895_s_at	LOW	Then	OA		gb:BG530850 /DB_XREF=gi:13522387 /DB_XREF=602559887F1 /CLONE=IMAGE:4698044 /FEA=FLmRNA /CNT=266 /TID=Hs.100555.1 /TIER=Stack /STK=12 /UG=Hs.100555 /LL=8886 /UG_GENE=DDX18 /UG_TITLE=DEADH (Asp-Glu-Ala-AspHis) box polypeptide 18 (Myc-regulated) /FL=gb:BC001238.1 gb:BC003360.1
Leipzig; alpha=0.85; RA
1	0.0151862	4686		If	CSF2RB	205159_at	HIGH	Then	RA		gb:AV756141 /DB_XREF=gi:10913989 /DB_XREF=AV756141 /CLONE=BMFAKF10 /FEA=FLmRNA /CNT=51 /TID=Hs.285401.0 /TIER=Stack /STK=20 /UG=Hs.285401 /LL=1439 /UG_GENE=CSF2RB /UG_TITLE=colony stimulating factor 2 receptor, beta, low-affinity (granulocyte-macrophage) /FL=gb:NM_000395.1 gb:M59941.1
2	0.0064643	9190		If	FTO	209702_at	LOW	Then	RA		gb:U79260.1 /DB_XREF=gi:1710215 /FEA=FLmRNA /CNT=54 /TID=Hs.284741.0 /TIER=FL+Stack /STK=17 /UG=Hs.284741 /LL=79068 /UG_GENE=MGC5149 /DEF=Human clone 23745 mRNA, complete cds. /PROD=unknown /FL=gb:BC001284.1 gb:U79260.1
3	0.0014737	14025		If	HFE	214647_s_at	LOW	Then	RA		gb:BG402460 /DB_XREF=gi:13295908 /DB_XREF=602466163F1 /CLONE=IMAGE:4594359 /FEA=FLmRNA /CNT=2 /TID=Hs.20019.12 /TIER=ConsEnd /STK=0 /UG=Hs.20019 /LL=3077 /UG_GENE=HFE /UG_TITLE=hemochromatosis /FL=gb:AF079407.1
4	2.37e-05	17351		If	BAZ1A	217986_s_at	HIGH	Then	RA		gb:NM_013448.1 /DB_XREF=gi:7304918 /GEN=BAZ1A /FEA=FLmRNA /CNT=159 /TID=Hs.8858.0 /TIER=FL+Stack /STK=30 /UG=Hs.8858 /LL=11177 /DEF=Homo sapiens bromodomain adjacent to zinc finger domain, 1A (BAZ1A), mRNA. /PROD=bromodomain adjacent to zinc finger domain, 1A /FL=gb:AB032252.1 gb:NM_013448.1
Leipzig; alpha=0.85; OA
1	0.187907	17351		If	BAZ1A	217986_s_at	LOW	Then	OA		gb:NM_013448.1 /DB_XREF=gi:7304918 /GEN=BAZ1A /FEA=FLmRNA /CNT=159 /TID=Hs.8858.0 /TIER=FL+Stack /STK=30 /UG=Hs.8858 /LL=11177 /DEF=Homo sapiens bromodomain adjacent to zinc finger domain, 1A (BAZ1A), mRNA. /PROD=bromodomain adjacent to zinc finger domain, 1A /FL=gb:AB032252.1 gb:NM_013448.1
2	0.182144	14025		If	HFE	214647_s_at	HIGH	Then	OA		gb:BG402460 /DB_XREF=gi:13295908 /DB_XREF=602466163F1 /CLONE=IMAGE:4594359 /FEA=FLmRNA /CNT=2 /TID=Hs.20019.12 /TIER=ConsEnd /STK=0 /UG=Hs.20019 /LL=3077 /UG_GENE=HFE /UG_TITLE=hemochromatosis /FL=gb:AF079407.1
3	0.176688	4686		If	CSF2RB	205159_at	LOW	Then	OA		gb:AV756141 /DB_XREF=gi:10913989 /DB_XREF=AV756141 /CLONE=BMFAKF10 /FEA=FLmRNA /CNT=51 /TID=Hs.285401.0 /TIER=Stack /STK=20 /UG=Hs.285401 /LL=1439 /UG_GENE=CSF2RB /UG_TITLE=colony stimulating factor 2 receptor, beta, low-affinity (granulocyte-macrophage) /FL=gb:NM_000395.1 gb:M59941.1
4	0.155668	9190		If	FTO	209702_at	HIGH	Then	OA		gb:U79260.1 /DB_XREF=gi:1710215 /FEA=FLmRNA /CNT=54 /TID=Hs.284741.0 /TIER=FL+Stack /STK=17 /UG=Hs.284741 /LL=79068 /UG_GENE=MGC5149 /DEF=Human clone 23745 mRNA, complete cds. /PROD=unknown /FL=gb:BC001284.1 gb:U79260.1
5	0.14836	12920		If	CD3D	213539_at	LOW	Then	OA		gb:NM_000732.1 /DB_XREF=gi:4502668 /GEN=CD3D /FEA=FLmRNA /CNT=49 /TID=Hs.95327.0 /TIER=FL+Stack /STK=18 /UG=Hs.95327 /LL=915 /DEF=Homo sapiens CD3D antigen, delta polypeptide (TiT3 complex) (CD3D), mRNA. /PROD=CD3D antigen, delta polypeptide (TiT3 complex) /FL=gb:NM_000732.1
6	0.134898	3806		If	PSMB9	204279_at	LOW	Then	OA		gb:NM_002800.1 /DB_XREF=gi:4506204 /GEN=PSMB9 /FEA=FLmRNA /CNT=70 /TID=Hs.9280.0 /TIER=FL /STK=1 /UG=Hs.9280 /LL=5698 /DEF=Homo sapiens proteasome (prosome, macropain) subunit, beta type, 9 (large multifunctional protease 2) (PSMB9), mRNA. /PROD=proteasome (prosome, macropain) subunit, betatype, 9 (large multifunctional protease 2) /FL=gb:U01025.1 gb:NM_002800.1
7	0.134602	8534		If	PSMB8	209040_s_at	LOW	Then	OA		gb:U17496.1 /DB_XREF=gi:596139 /GEN=LMP7 /FEA=FLmRNA /CNT=201 /TID=Hs.180062.1 /TIER=FL /STK=2 /UG=Hs.180062 /LL=5696 /DEF=Human proteasome subunit LMP7 (allele LMP7B) mRNA, complete cds. /PROD=proteasome subunit LMP7 /FL=gb:U17497.1 gb:U17496.1
8	0.134548	12575		If	TRBV19/TRBC1	213193_x_at	LOW	Then	OA		gb:AL559122 /DB_XREF=gi:12904310 /DB_XREF=AL559122 /CLONE=CS0DJ014YE01 (5 prime) /FEA=mRNA /CNT=75 /TID=Hs.303157.2 /TIER=Stack /STK=31 /UG=Hs.303157 /LL=6957 /UG_GENE=TRB@ /UG_TITLE=T cell receptor beta locus
9	0.13454	5707		If	SLAMF1	206181_at	LOW	Then	OA		gb:NM_003037.1 /DB_XREF=gi:4506968 /GEN=SLAM /FEA=FLmRNA /CNT=24 /TID=Hs.32970.0 /TIER=FL+Stack /STK=10 /UG=Hs.32970 /LL=6504 /DEF=Homo sapiens signaling lymphocytic activation molecule (SLAM), mRNA. /PROD=signaling lymphocytic activation molecule /FL=gb:U33017.1 gb:NM_003037.1
10	0.127644	3732		If	APOBEC3G	204205_at	LOW	Then	OA		gb:NM_021822.1 /DB_XREF=gi:13399303 /GEN=MDS019 /FEA=FLmRNA /CNT=76 /TID=Hs.250619.0 /TIER=FL+Stack /STK=32 /UG=Hs.250619 /LL=60489 /DEF=Homo sapiens phorbolin-like protein MDS019 (MDS019), mRNA. /PROD=phorbolin-like protein MDS019 /FL=gb:AF182420.1 gb:NM_021822.1
11	0.125903	3643		If	IL2RG	204116_at	LOW	Then	OA		gb:NM_000206.1 /DB_XREF=gi:4557881 /GEN=IL2RG /FEA=FLmRNA /CNT=103 /TID=Hs.84.0 /TIER=FL+Stack /STK=37 /UG=Hs.84 /LL=3561 /DEF=Homo sapiens interleukin 2 receptor, gamma (severe combined immunodeficiency) (IL2RG), mRNA. /PROD=interleukin 2 receptor, gamma chain, precursor /FL=gb:NM_000206.1
12	0.125172	22235		If	STAT1	AFFX-HUMISGF3A/M97935_3_at	LOW	Then	OA		H. sapiens /GEN=ISGF-3 /DB_XREF=gb:M97935.1 /NOTE=SIF corresponding to nucleotides 3413-3914 of gb:M97935.1 /DEF=Homo sapiens transcription factor ISGF-3 mRNA, complete cds.
13	0.123963	19012		If	MREG	219648_at	LOW	Then	OA		gb:NM_018000.1 /DB_XREF=gi:8922236 /GEN=FLJ10116 /FEA=FLmRNA /CNT=23 /TID=Hs.79741.0 /TIER=FL+Stack /STK=12 /UG=Hs.79741 /LL=55686 /DEF=Homo sapiens hypothetical protein FLJ10116 (FLJ10116), mRNA. /PROD=hypothetical protein FLJ10116 /FL=gb:NM_018000.1
14	0.121785	2492		If	RFX5	202963_at	LOW	Then	OA		gb:AW027312 /DB_XREF=gi:5886068 /DB_XREF=wt73b04.x1 /CLONE=IMAGE:2513071 /FEA=FLmRNA /CNT=124 /TID=Hs.166891.0 /TIER=Stack /STK=41 /UG=Hs.166891 /LL=5993 /UG_GENE=RFX5 /UG_TITLE=regulatory factor X, 5 (influences HLA class II expression) /FL=gb:NM_000449.1
15	0.10483	5358		If	CD2	205831_at	LOW	Then	OA		gb:NM_001767.1 /DB_XREF=gi:4502652 /GEN=CD2 /FEA=FLmRNA /CNT=27 /TID=Hs.89476.0 /TIER=FL+Stack /STK=12 /UG=Hs.89476 /LL=914 /DEF=Homo sapiens CD2 antigen (p50), sheep red blood cell receptor (CD2), mRNA. /PROD=CD2 antigen (p50), sheep red blood cellreceptor /FL=gb:M16445.1 gb:M14362.1 gb:NM_001767.1 gb:M16336.1
16	0.0968161	17908		If	PARP12	218543_s_at	LOW	Then	OA		gb:NM_022750.1 /DB_XREF=gi:12232412 /GEN=FLJ22693 /FEA=FLmRNA /CNT=102 /TID=Hs.12646.0 /TIER=FL /STK=0 /UG=Hs.12646 /LL=64761 /DEF=Homo sapiens hypothetical protein FLJ22693 (FLJ22693), mRNA. /PROD=hypothetical protein FLJ22693 /FL=gb:NM_022750.1 gb:AL136766.1
17	0.0914911	10757		If	ITK	211339_s_at	LOW	Then	OA		gb:D13720.1 /DB_XREF=gi:399657 /FEA=FLmRNA /CNT=1 /TID=Hs.211576.1 /TIER=FL /STK=0 /UG=Hs.211576 /LL=3702 /UG_GENE=ITK /DEF=Homo sapiens mRNA for ITK, complete cds. /PROD=ITK /FL=gb:D13720.1
18	0.0906197	4229		If	NFE2L3	204702_s_at	LOW	Then	OA		gb:NM_004289.3 /DB_XREF=gi:5731346 /GEN=NFE2L3 /FEA=FLmRNA /CNT=64 /TID=Hs.22900.0 /TIER=FL /STK=3 /UG=Hs.22900 /LL=9603 /DEF=Homo sapiens nuclear factor (erythroid-derived 2)-like 3 (NFE2L3), mRNA. /PROD=nuclear factor (erythroid-derived 2)-like 3 /FL=gb:NM_004289.3 gb:AB010812.1 gb:AF134891.1 gb:AF133059.1
19	0.0859066	4385		If	TYMP	204858_s_at	LOW	Then	OA		gb:NM_001953.2 /DB_XREF=gi:7669488 /GEN=ECGF1 /FEA=FLmRNA /CNT=66 /TID=Hs.73946.0 /TIER=FL+Stack /STK=40 /UG=Hs.73946 /LL=1890 /DEF=Homo sapiens endothelial cell growth factor 1 (platelet-derived) (ECGF1), mRNA. /PROD=endothelial cell growth factor 1(platelet-derived) /FL=gb:NM_001953.2
20	0.0841759	6658		If	PFDN5	207132_x_at	HIGH	Then	OA		gb:NM_002624.1 /DB_XREF=gi:4505742 /GEN=PFDN5 /FEA=FLmRNA /CNT=7 /TID=Hs.288856.0 /TIER=FL /STK=0 /UG=Hs.288856 /LL=5204 /DEF=Homo sapiens prefoldin 5 (PFDN5), mRNA. /PROD=prefoldin 5 /FL=gb:NM_002624.1 gb:D89667.1
21	0.0812347	325		If	MCL1	200797_s_at	LOW	Then	OA		gb:AI275690 /DB_XREF=gi:3897964 /DB_XREF=qw03a03.x1 /CLONE=IMAGE:1989964 /FEA=FLmRNA /CNT=367 /TID=Hs.86386.0 /TIER=Stack /STK=8 /UG=Hs.86386 /LL=4170 /UG_GENE=MCL1 /UG_TITLE=myeloid cell leukemia sequence 1 (BCL2-related) /FL=gb:AF118124.1 gb:NM_021960.1
22	0.0758494	8847		If	TNFRSF14	209354_at	LOW	Then	OA		gb:BC002794.1 /DB_XREF=gi:12803894 /FEA=FLmRNA /CNT=128 /TID=Hs.279899.0 /TIER=FL+Stack /STK=63 /UG=Hs.279899 /LL=8764 /UG_GENE=TNFRSF14 /DEF=Homo sapiens, tumor necrosis factor receptor superfamily, member 14 (herpesvirus entry mediator), clone MGC:3753, mRNA, complete cds. /PROD=tumor necrosis factor receptor superfamily,member 14 (herpesvirus entry mediator) /FL=gb:U81232.1 gb:NM_003820.1 gb:B…
23	0.0740621	3569		If	WASF3	204042_at	HIGH	Then	OA		gb:AB020707.1 /DB_XREF=gi:4240288 /GEN=KIAA0900 /FEA=FLmRNA /CNT=84 /TID=Hs.82318.0 /TIER=Stack /STK=33 /UG=Hs.82318 /LL=10810 /DEF=Homo sapiens mRNA for KIAA0900 protein, partial cds. /PROD=KIAA0900 protein /FL=gb:NM_006646.2 gb:AB026543.1
24	0.0728505	11735		If	TBC1D1	212350_at	LOW	Then	OA		gb:AB029031.1 /DB_XREF=gi:5689552 /GEN=KIAA1108 /FEA=mRNA /CNT=184 /TID=Hs.278586.1 /TIER=Stack /STK=66 /UG=Hs.278586 /LL=23216 /DEF=Homo sapiens mRNA for KIAA1108 protein, partial cds. /PROD=KIAA1108 protein
25	0.0704421	20810		If	GLT8D2	221447_s_at	HIGH	Then	OA		gb:NM_031302.1 /DB_XREF=gi:13775225 /GEN=LOC83468 /FEA=FLmRNA /CNT=1 /TID=HsAffx.900230.1100 /TIER=FL /STK=0 /DEF=Homo sapiens gycosyltransferase (LOC83468), mRNA. /PROD=gycosyltransferase /FL=gb:NM_031302.1
26	0.0689323	4519		If	PFN2	204992_s_at	HIGH	Then	OA		gb:NM_002628.1 /DB_XREF=gi:4505750 /GEN=PFN2 /FEA=FLmRNA /CNT=38 /TID=Hs.91747.0 /TIER=FL /STK=0 /UG=Hs.91747 /LL=5217 /DEF=Homo sapiens profilin 2 (PFN2), mRNA. /PROD=profilin 2 /FL=gb:NM_002628.1 gb:L10678.1
27	0.0687514	21865		If	PRELP	37022_at	HIGH	Then	OA		Cluster Incl. U41344:Human prolargin (PRELP) gene, 5 flanking sequence and /cds=(16,1164) /gb=U41344 /gi=3123824 /ug=Hs.76494 /len=1801
28	0.0681256	11706		If	SGPL1	212321_at	LOW	Then	OA		gb:AB033078.1 /DB_XREF=gi:6330873 /GEN=KIAA1252 /FEA=FLmRNA /CNT=169 /TID=Hs.186613.1 /TIER=Stack /STK=35 /UG=Hs.186613 /LL=8879 /DEF=Homo sapiens mRNA for KIAA1252 protein, partial cds. /PROD=KIAA1252 protein /FL=gb:AF144638.1
29	0.0655266	18898		If	CDKN1C	219534_x_at	HIGH	Then	OA		gb:NM_000076.1 /DB_XREF=gi:4557440 /GEN=CDKN1C /FEA=FLmRNA /CNT=54 /TID=Hs.106070.0 /TIER=FL /STK=7 /UG=Hs.106070 /LL=1028 /DEF=Homo sapiens cyclin-dependent kinase inhibitor 1C (p57, Kip2) (CDKN1C), mRNA. /PROD=cyclin-dependent kinase inhibitor 1C /FL=gb:U22398.1 gb:NM_000076.1
30	0.0651902	2276		If	GBP2	202748_at	LOW	Then	OA		gb:NM_004120.2 /DB_XREF=gi:6996011 /GEN=GBP2 /FEA=FLmRNA /CNT=107 /TID=Hs.171862.0 /TIER=FL /STK=1 /UG=Hs.171862 /LL=2634 /DEF=Homo sapiens guanylate binding protein 2, interferon-inducible (GBP2), mRNA. /PROD=guanylate binding protein 2,interferon-inducible /FL=gb:M55543.1 gb:NM_004120.2
31	0.0630572	18750		If	SLAMF8	219386_s_at	LOW	Then	OA		gb:NM_020125.1 /DB_XREF=gi:9910341 /GEN=SBBI42 /FEA=FLmRNA /CNT=37 /TID=Hs.20450.0 /TIER=FL /STK=0 /UG=Hs.20450 /LL=56833 /DEF=Homo sapiens BCM-like membrane protein precursor (SBBI42), mRNA. /PROD=BCM-like membrane protein precursor /FL=gb:NM_020125.1 gb:NM_014036.1 gb:AF144235.1 gb:AF146761.1
32	0.0622759	8577		If	CORO1A	209083_at	LOW	Then	OA		gb:U34690.1 /DB_XREF=gi:1002922 /GEN=HCORO1 /FEA=FLmRNA /CNT=326 /TID=Hs.109606.0 /TIER=FL+Stack /STK=91 /UG=Hs.109606 /LL=11151 /DEF=Human coronin-like protein (HCORO1) mRNA, complete cds. /PROD=coronin-like protein /FL=gb:U34690.1 gb:NM_007074.1 gb:D44497.1
33	0.0601536	3409		If	IRF9	203882_at	LOW	Then	OA		gb:NM_006084.1 /DB_XREF=gi:5174474 /GEN=ISGF3G /FEA=FLmRNA /CNT=69 /TID=Hs.1706.0 /TIER=FL+Stack /STK=21 /UG=Hs.1706 /LL=10379 /DEF=Homo sapiens interferon-stimulated transcription factor 3, gamma (48kD) (ISGF3G), mRNA. /PROD=interferon-stimulated transcription factor 3,gamma (48kD) /FL=gb:M87503.1 gb:NM_006084.1
34	0.0589011	1246		If	EPB41L2	201718_s_at	HIGH	Then	OA		gb:BF511685 /DB_XREF=gi:11594983 /DB_XREF=UI-H-BI4-aom-c-09-0-UI.s1 /CLONE=IMAGE:3085432 /FEA=FLmRNA /CNT=241 /TID=Hs.7857.0 /TIER=Stack /STK=18 /UG=Hs.7857 /LL=2037 /UG_GENE=EPB41L2 /UG_TITLE=erythrocyte membrane protein band 4.1-like 2 /FL=gb:NM_001431.1 gb:AF027299.1
35	0.0579577	3179		If	MAP3K11	203652_at	LOW	Then	OA		gb:NM_002419.1 /DB_XREF=gi:4505194 /GEN=MAP3K11 /FEA=FLmRNA /CNT=76 /TID=Hs.89449.0 /TIER=FL+Stack /STK=24 /UG=Hs.89449 /LL=4296 /DEF=Homo sapiens mitogen-activated protein kinase kinase kinase 11 (MAP3K11), mRNA. /PROD=mitogen-activated protein kinase kinase kinase11 /FL=gb:L32976.1 gb:NM_002419.1 gb:U07747.1
36	0.057805	10749		If	HFE	211330_s_at	HIGH	Then	OA		gb:AF144242.1 /DB_XREF=gi:11094324 /GEN=HFE /FEA=FLmRNA /CNT=1 /TID=Hs.20019.5 /TIER=FL /STK=0 /UG=Hs.20019 /LL=3077 /DEF=Homo sapiens hemochromatosis splice variant delE3 mRNA, complete cds. /PROD=hemochromatosis splice variant delE3 /FL=gb:AF144242.1
37	0.0535643	9173		If	PRKCB	209685_s_at	LOW	Then	OA		gb:M13975.1 /DB_XREF=gi:189968 /GEN=PRKCB1 /FEA=FLmRNA /CNT=65 /TID=Hs.77202.1 /TIER=FL /STK=0 /UG=Hs.77202 /LL=5579 /DEF=Homo sapiens protein kinase C beta-II type (PRKCB1) mRNA, complete cds. /PROD=protein kinase C beta-II type /FL=gb:M13975.1
38	0.0510481	21908		If	ARHGAP25	38149_at	LOW	Then	OA		Cluster Incl. D29642:Human mRNA for KIAA0053 gene, complete cds /cds=(193,2109) /gb=D29642 /gi=473934 /ug=Hs.1528 /len=2739
39	0.0487206	1997		If	CPSF6	202469_s_at	LOW	Then	OA		gb:AU149367 /DB_XREF=gi:11010888 /DB_XREF=AU149367 /CLONE=NT2RM4002171 /FEA=FLmRNA /CNT=147 /TID=Hs.64542.0 /TIER=Stack /STK=18 /UG=Hs.64542 /LL=11052 /UG_GENE=CPSF6 /UG_TITLE=cleavage and polyadenylation specific factor 6, 68kD subunit /FL=gb:NM_007007.1
40	0.0448942	3314		If	SSBP2	203787_at	HIGH	Then	OA		gb:NM_012446.1 /DB_XREF=gi:7106422 /GEN=SSBP2 /FEA=FLmRNA /CNT=112 /TID=Hs.169833.0 /TIER=FL+Stack /STK=43 /UG=Hs.169833 /LL=23635 /DEF=Homo sapiens single-stranded-DNA-binding protein (SSBP2), mRNA. /PROD=single-stranded-DNA-binding protein /FL=gb:AL080076.1 gb:AF161465.1 gb:NM_012446.1
41	0.0433746	708		If	GNAI3	201180_s_at	LOW	Then	OA		gb:J03198.1 /DB_XREF=gi:183224 /FEA=FLmRNA /CNT=345 /TID=Hs.73799.0 /TIER=FL+Stack /STK=113 /UG=Hs.73799 /LL=2773 /UG_GENE=GNAI3 /UG_TITLE=guanine nucleotide binding protein (G protein), alpha inhibiting activity polypeptide 3 /DEF=Human stimulatory G protein (of receptor-regulated K+ channels) alpha subunit mRNA, complete cds. /FL=gb:J03005.1 gb:M27543.1 gb:J03198.1 gb:J03238.1 gb:NM_006496.1
42	0.0411099	3750		If	PRELP	204223_at	HIGH	Then	OA		gb:NM_002725.1 /DB_XREF=gi:4506040 /GEN=PRELP /FEA=FLmRNA /CNT=102 /TID=Hs.76494.0 /TIER=FL+Stack /STK=61 /UG=Hs.76494 /LL=5549 /DEF=Homo sapiens proline arginine-rich end leucine-rich repeat protein (PRELP), mRNA. /PROD=proline arginine-rich end leucine-rich repeatprotein /FL=gb:U29089.1 gb:NM_002725.1
43	0.0388778	12983		If	RAC2	213603_s_at	LOW	Then	OA		gb:BE138888 /DB_XREF=gi:8601388 /DB_XREF=xw97c06.x1 /CLONE=IMAGE:2835946 /FEA=EST /CNT=41 /TID=Hs.301175.1 /TIER=Stack /STK=33 /UG=Hs.301175 /LL=28963 /UG_GENE=HSPC022 /UG_TITLE=HSPC022 protein
44	0.0328538	17160		If	TMEM43	217795_s_at	HIGH	Then	OA		gb:W74580 /DB_XREF=gi:1384812 /DB_XREF=zd76g10.s1 /CLONE=IMAGE:346626 /FEA=FLmRNA /CNT=296 /TID=Hs.323193.0 /TIER=Stack /STK=21 /UG=Hs.323193 /LL=79188 /UG_GENE=MGC3222 /UG_TITLE=hypothetical protein MGC3222 /FL=gb:NM_024334.1 gb:AL136916.1 gb:BC003125.1
45	0.0328053	3406		If	PIK3CD	203879_at	LOW	Then	OA		gb:U86453.1 /DB_XREF=gi:2317893 /FEA=FLmRNA /CNT=98 /TID=Hs.162808.0 /TIER=FL+Stack /STK=37 /UG=Hs.162808 /LL=5293 /UG_GENE=PIK3CD /DEF=Human phosphatidylinositol 3-kinase catalytic subunit p110delta mRNA, complete cds. /PROD=phosphatidylinositol 3-kinase catalytic subunitp110delta /FL=gb:U86453.1 gb:NM_005026.1
46	0.0310561	4768		If	SCO2	205241_at	LOW	Then	OA		gb:NM_005138.1 /DB_XREF=gi:4826991 /GEN=SCO2 /FEA=FLmRNA /CNT=36 /TID=Hs.278431.0 /TIER=FL+Stack /STK=20 /UG=Hs.278431 /LL=9997 /DEF=Homo sapiens SCO (cytochrome oxidase deficient, yeast) homolog 2 (SCO2), nuclear gene encoding mitochondrial protein, mRNA. /PROD=SCO (cytochrome oxidase deficient, yeast)homolog 2 /FL=gb:NM_005138.1
47	0.0295074	18620		If	SH3TC1	219256_s_at	LOW	Then	OA		gb:NM_018986.1 /DB_XREF=gi:9506676 /GEN=FLJ20356 /FEA=FLmRNA /CNT=51 /TID=Hs.61053.0 /TIER=FL /STK=0 /UG=Hs.61053 /LL=54436 /DEF=Homo sapiens hypothetical protein (FLJ20356), mRNA. /PROD=hypothetical protein /FL=gb:NM_018986.1
48	0.0293905	15634		If	TGIF2	216262_s_at	LOW	Then	OA		gb:AL050318 /DB_XREF=gi:9581785 /FEA=DNA_5 /CNT=2 /TID=Hs.94785.1 /TIER=ConsEnd /STK=0 /UG=Hs.94785 /LL=60436 /UG_GENE=TGIF2 /UG_TITLE=TGF(beta)-induced transcription factor 2 /DEF=Human DNA sequence from clone RP5-977B1 on chromosome 20 Contains ESTs, STSs, GSSs and three putative CpG islands. Contains the 3 end of the gene for a novel protein tyrosine kinase with Src homology domain 2 domains, …
49	0.0290341	8324		If	TAPBP	208829_at	LOW	Then	OA		gb:AF029750.1 /DB_XREF=gi:2587057 /GEN=NGS-17 /FEA=FLmRNA /CNT=253 /TID=Hs.179600.1 /TIER=FL+Stack /STK=111 /UG=Hs.179600 /LL=6892 /DEF=Homo sapiens tapasin (NGS-17) mRNA, complete cds. /PROD=tapasin /FL=gb:AF314222.1 gb:AF029750.1 gb:NM_003190.1 gb:AB010639.1 gb:AF009510.1
50	0.0264857	12998		If	ARAP2	213618_at	LOW	Then	OA		gb:AB011152.1 /DB_XREF=gi:3043683 /GEN=KIAA0580 /FEA=mRNA /CNT=157 /TID=Hs.22572.0 /TIER=Stack /STK=10 /UG=Hs.22572 /LL=23278 /DEF=Homo sapiens mRNA for KIAA0580 protein, partial cds. /PROD=KIAA0580 protein
51	0.0261178	8380		If	LCP1	208885_at	LOW	Then	OA		gb:J02923.1 /DB_XREF=gi:189501 /FEA=FLmRNA /CNT=416 /TID=Hs.76506.0 /TIER=FL /STK=0 /UG=Hs.76506 /LL=3936 /UG_GENE=LCP1 /DEF=Human 65-kilodalton phosphoprotein (p65) mRNA, complete cds. /PROD=phosphoprotein p65 /FL=gb:M22300.1 gb:NM_002298.2 gb:J02923.1
52	0.0257303	6241		If	TFEC	206715_at	LOW	Then	OA		gb:NM_012252.1 /DB_XREF=gi:6912701 /GEN=TFEC /FEA=FLmRNA /CNT=19 /TID=Hs.113274.0 /TIER=FL+Stack /STK=10 /UG=Hs.113274 /LL=22797 /DEF=Homo sapiens transcription factor EC (TFEC), mRNA. /PROD=transcription factor EC /FL=gb:NM_012252.1 gb:D43945.1
53	0.0211341	9096		If	CYTIP	209606_at	LOW	Then	OA		gb:L06633.1 /DB_XREF=gi:431327 /FEA=FLmRNA /CNT=77 /TID=Hs.270.0 /TIER=FL /STK=6 /UG=Hs.270 /LL=9595 /UG_GENE=PSCDBP /DEF=Human transcription factor mRNA, complete cds. /PROD=transcription factor /FL=gb:AF068836.1 gb:NM_004288.2 gb:L06633.1
54	0.0201199	16753		If	KYNU	217388_s_at	LOW	Then	OA		gb:D55639.1 /DB_XREF=gi:1255614 /FEA=mRNA /CNT=1 /TID=Hs.169139.2 /TIER=ConsEnd /STK=0 /UG=Hs.169139 /LL=8942 /UG_GENE=KYNU /UG_TITLE=kynureninase (L-kynurenine hydrolase) /DEF=Human monocyte PABL (pseudoautosomal boundary-like sequence) mRNA, clone Mo1.
55	0.0168486	1548		If	LANCL1	202020_s_at	HIGH	Then	OA		gb:NM_006055.1 /DB_XREF=gi:5174444 /GEN=LANCL1 /FEA=FLmRNA /CNT=192 /TID=Hs.13351.0 /TIER=FL+Stack /STK=52 /UG=Hs.13351 /LL=10314 /DEF=Homo sapiens LanC (bacterial lantibiotic synthetase component C)-like 1 (LANCL1), mRNA. /PROD=lanthionine synthetase C-like protein 1 /FL=gb:NM_006055.1
56	0.0167332	11625		If	PIK3R1	212239_at	HIGH	Then	OA		gb:AI680192 /DB_XREF=gi:4890374 /DB_XREF=tw66a10.x1 /CLONE=IMAGE:2264634 /FEA=mRNA /CNT=219 /TID=Hs.6241.0 /TIER=Stack /STK=32 /UG=Hs.6241 /LL=5295 /UG_GENE=PIK3R1 /UG_TITLE=phosphoinositide-3-kinase, regulatory subunit, polypeptide 1 (p85 alpha)
57	0.0157537	2382		If	RYK	202853_s_at	HIGH	Then	OA		gb:NM_002958.1 /DB_XREF=gi:11863158 /GEN=RYK /FEA=FLmRNA /CNT=131 /TID=Hs.79350.0 /TIER=FL+Stack /STK=39 /UG=Hs.79350 /LL=6259 /DEF=Homo sapiens RYK receptor-like tyrosine kinase (RYK), mRNA. /PROD=RYK receptor-like tyrosine kinase precursor /FL=gb:NM_002958.1
58	0.0137613	15420		If	RHOBTB3	216048_s_at	HIGH	Then	OA		gb:AK023621.1 /DB_XREF=gi:10435602 /FEA=mRNA /CNT=3 /TID=Hs.188006.1 /TIER=ConsEnd /STK=1 /UG=Hs.188006 /LL=22836 /UG_GENE=KIAA0878 /UG_TITLE=KIAA0878 protein /DEF=Homo sapiens cDNA FLJ13559 fis, clone PLACE1007852, highly similar to Homo sapiens mRNA for KIAA0878 protein.
59	0.0133601	9073		If	CD200	209583_s_at	LOW	Then	OA		gb:AF063591.1 /DB_XREF=gi:12002013 /FEA=FLmRNA /CNT=108 /TID=Hs.79015.0 /TIER=FL+Stack /STK=37 /UG=Hs.79015 /LL=4345 /UG_GENE=MOX2 /DEF=Homo sapiens brain my033 protein mRNA, complete cds. /PROD=brain my033 protein /FL=gb:AF063591.1
60	0.0130923	1581		If	ALDH3A2	202053_s_at	HIGH	Then	OA		gb:L47162.1 /DB_XREF=gi:1082035 /GEN=FALDH /FEA=FLmRNA /CNT=205 /TID=Hs.159608.0 /TIER=FL+Stack /STK=28 /UG=Hs.159608 /LL=224 /DEF=Human fatty aldehyde dehydrogenase (FALDH) mRNA, complete cds. /PROD=fatty aldehyde dehydrogenase /FL=gb:U46689.1 gb:L47162.1 gb:NM_000382.1
61	0.0126279	8160		If	TTC3	208663_s_at	HIGH	Then	OA		gb:AI652848 /DB_XREF=gi:4736827 /DB_XREF=wb40a04.x1 /CLONE=IMAGE:2308110 /FEA=FLmRNA /CNT=462 /TID=Hs.118174.2 /TIER=Stack /STK=38 /UG=Hs.118174 /LL=7267 /UG_GENE=TTC3 /UG_TITLE=tetratricopeptide repeat domain 3 /FL=gb:D84294.1
62	0.0124782	5613		If	HFE	206087_x_at	HIGH	Then	OA		gb:NM_000410.1 /DB_XREF=gi:4504376 /GEN=HFE /FEA=FLmRNA /CNT=24 /TID=Hs.20019.0 /TIER=FL+Stack /STK=11 /UG=Hs.20019 /LL=3077 /DEF=Homo sapiens hemochromatosis (HFE), mRNA. /PROD=hemochromatosis /FL=gb:NM_000410.1 gb:U60319.1 gb:AF115265.1
63	0.0104846	2886		If	MYCBP	203359_s_at	LOW	Then	OA		gb:AL525412 /DB_XREF=gi:12788905 /DB_XREF=AL525412 /CLONE=CS0DC011YJ12 (5 prime) /FEA=FLmRNA /CNT=113 /TID=Hs.78221.0 /TIER=Stack /STK=26 /UG=Hs.78221 /LL=26292 /UG_GENE=MYCBP /UG_TITLE=c-myc binding protein /FL=gb:D50692.1 gb:AB007191.2 gb:NM_012333.2
64	0.0084423	3685		If	TCIRG1	204158_s_at	LOW	Then	OA		gb:NM_006019.1 /DB_XREF=gi:5174620 /GEN=TCIRG1 /FEA=FLmRNA /CNT=85 /TID=Hs.46465.1 /TIER=FL /STK=0 /UG=Hs.46465 /LL=10312 /DEF=Homo sapiens T-cell, immune regulator 1 (TCIRG1), mRNA. /PROD=ATPase, H+ transporting, 116kD /FL=gb:U45285.1 gb:NM_006019.1
65	0.0079008	15622		If	LPXN	216250_s_at	LOW	Then	OA		gb:X77598.1 /DB_XREF=gi:9716101 /FEA=mRNA /CNT=2 /TID=Hs.83450.1 /TIER=ConsEnd /STK=0 /UG=Hs.83450 /LL=3909 /UG_GENE=LAMA3 /UG_TITLE=laminin, alpha 3 (nicein (150kD), kalinin (165kD), BM600 (150kD), epilegrin) /DEF=H.sapiens LAM A3 mRNA for laminin alpha 3 chain.
66	0.0072472	1280		If	ADD3	201752_s_at	HIGH	Then	OA		gb:AI763123 /DB_XREF=gi:5178790 /DB_XREF=wi06f09.x1 /CLONE=IMAGE:2389481 /FEA=FLmRNA /CNT=200 /TID=Hs.324470.1 /TIER=Stack /STK=12 /UG=Hs.324470 /LL=120 /UG_GENE=ADD3 /UG_TITLE=adducin 3 (gamma) /FL=gb:NM_019903.1 gb:D67031.1
67	0.0068631	20422		If	COTL1	221059_s_at	LOW	Then	OA		gb:NM_021615.1 /DB_XREF=gi:11055975 /GEN=CHST6 /FEA=FLmRNA /CNT=3 /TID=Hs.157439.0 /TIER=FL /STK=0 /UG=Hs.157439 /LL=4166 /DEF=Homo sapiens carbohydrate (N-acetylglucosamine 6-O) sulfotransferase 6 (CHST6), mRNA. /PROD=carbohydrate (N-acetylglucosamine 6-O)sulfotransferase 6 /FL=gb:AF219990.1 gb:NM_021615.1
68	0.0057486	3442		If	CXCL9	203915_at	LOW	Then	OA		gb:NM_002416.1 /DB_XREF=gi:4505186 /GEN=MIG /FEA=FLmRNA /CNT=103 /TID=Hs.77367.0 /TIER=FL+Stack /STK=38 /UG=Hs.77367 /LL=4283 /DEF=Homo sapiens monokine induced by gamma interferon (MIG), mRNA. /PROD=monokine induced by gamma interferon /FL=gb:NM_002416.1
69	0.0053224	1229		If	PGRMC2	201701_s_at	HIGH	Then	OA		gb:NM_006320.1 /DB_XREF=gi:5453915 /GEN=PMBP /FEA=FLmRNA /CNT=276 /TID=Hs.9071.0 /TIER=FL+Stack /STK=118 /UG=Hs.9071 /LL=10424 /DEF=Homo sapiens progesterone membrane binding protein (PMBP), mRNA. /PROD=progesterone membrane binding protein /FL=gb:NM_006320.1
70	0.0043329	17979		If	C12orf35	218614_at	LOW	Then	OA		gb:NM_018169.1 /DB_XREF=gi:8922572 /GEN=FLJ10652 /FEA=FLmRNA /CNT=100 /TID=Hs.236844.0 /TIER=FL+Stack /STK=66 /UG=Hs.236844 /LL=55196 /DEF=Homo sapiens hypothetical protein FLJ10652 (FLJ10652), mRNA. /PROD=hypothetical protein FLJ10652 /FL=gb:NM_018169.1
71	0.0014708	22205		If	ADAP1	90265_at	LOW	Then	OA		Cluster Incl. AW050627:wz19e03.x1 Homo sapiens cDNA, 3 end /clone=IMAGE-2558524 /clone_end=3 /gb=AW050627 /gi=5912897 /ug=Hs.135183 /len=477
72	0.0009985	12031		If	RFTN1	212646_at	LOW	Then	OA		gb:D42043.1 /DB_XREF=gi:577298 /GEN=KIAA0084 /FEA=mRNA /CNT=159 /TID=Hs.79123.1 /TIER=Stack /STK=76 /UG=Hs.79123 /LL=23180 /UG_TITLE=KIAA0084 protein /DEF=Human mRNA for KIAA0084 gene, partial cds.
Total; alpha=0.95; CG
1	0.5167346	3101		If	NFIL3	203574_at	HIGH	Then	CG		gb:NM_005384.1 /DB_XREF=gi:4885516 /GEN=NFIL3 /FEA=FLmRNA /CNT=96 /TID=Hs.79334.0 /TIER=FL+Stack /STK=37 /UG=Hs.79334 /LL=4783 /DEF=Homo sapiens nuclear factor, interleukin 3 regulated (NFIL3), mRNA. /PROD=nuclear factor, interleukin 3 regulated /FL=gb:NM_005384.1 gb:U26173.1
2	0.4959064	2668		If	BCL6	203140_at	HIGH	Then	CG		gb:NM_001706.1 /DB_XREF=gi:4502382 /GEN=BCL6 /FEA=FLmRNA /CNT=123 /TID=Hs.155024.0 /TIER=FL+Stack /STK=54 /UG=Hs.155024 /LL=604 /DEF=Homo sapiens B-cell CLLlymphoma 6 (zinc finger protein 51) (BCL6), mRNA. /PROD=B-cell CLLlymphoma 6 (zinc finger protein 51) /FL=gb:U00115.1 gb:NM_001706.1
3	0.4555414	9755		If	ZFAND5	210275_s_at	HIGH	Then	CG		gb:AF062347.1 /DB_XREF=gi:3643810 /GEN=ZNF216 /FEA=FLmRNA /CNT=14 /TID=Hs.3776.1 /TIER=FL /STK=1 /UG=Hs.3776 /LL=7763 /DEF=Homo sapiens zinc finger protein 216 splice variant 2 (ZNF216) mRNA, complete cds. /PROD=zinc finger protein 216 splice variant 2 /FL=gb:AF062347.1
4	0.4199052	17276		If	BAG3	217911_s_at	HIGH	Then	CG		gb:NM_004281.1 /DB_XREF=gi:6631072 /GEN=BAG3 /FEA=FLmRNA /CNT=179 /TID=Hs.15259.0 /TIER=FL+Stack /STK=91 /UG=Hs.15259 /LL=9531 /DEF=Homo sapiens BCL2-associated athanogene 3 (BAG3), mRNA. /PROD=BCL2-associated athanogene 3 /FL=gb:AF095193.2 gb:NM_004281.1 gb:AF127139.1 gb:AF071218.2
5	0.4160881	296		If	MAT2A	200768_s_at	HIGH	Then	CG		gb:BC001686.1 /DB_XREF=gi:12804546 /FEA=FLmRNA /CNT=433 /TID=Hs.77502.0 /TIER=FL+Stack /STK=185 /UG=Hs.77502 /LL=4144 /UG_GENE=MAT2A /DEF=Homo sapiens, methionine adenosyltransferase II, alpha, clone MGC:2907, mRNA, complete cds. /PROD=methionine adenosyltransferase II, alpha /FL=gb:BC001686.1 gb:BC001854.1 gb:NM_005911.1
6	0.3968434	12451		If	DPT	213068_at	LOW	Then	CG		gb:AI146848 /DB_XREF=gi:3674530 /DB_XREF=qb92h06.x1 /CLONE=IMAGE:1707611 /FEA=DNA /CNT=127 /TID=Hs.80552.1 /TIER=Stack /STK=17 /UG=Hs.80552 /LL=1805 /UG_GENE=DPT /UG_TITLE=dermatopontin
7	0.3960759	11516		If	EIF1	212130_x_at	HIGH	Then	CG		gb:AL537707 /DB_XREF=gi:12801200 /DB_XREF=AL537707 /CLONE=CS0DF026YP17 (5 prime) /FEA=EST /CNT=202 /TID=Hs.150580.4 /TIER=Stack /STK=170 /UG=Hs.150580 /LL=10209 /UG_GENE=SUI1 /UG_TITLE=putative translation initiation factor
8	0.3915497	335		If	HSPD1	200807_s_at	HIGH	Then	CG		gb:NM_002156.1 /DB_XREF=gi:4504520 /GEN=HSPD1 /FEA=FLmRNA /CNT=475 /TID=Hs.79037.0 /TIER=FL+Stack /STK=104 /UG=Hs.79037 /LL=3329 /DEF=Homo sapiens heat shock 60kD protein 1 (chaperonin) (HSPD1), mRNA. /PROD=heat shock 60kD protein 1 (chaperonin) /FL=gb:NM_002156.1 gb:M34664.1 gb:M22382.1 gb:BC002676.1 gb:BC003030.1
9	0.3913115	449		If	BTG1	200921_s_at	HIGH	Then	CG		gb:NM_001731.1 /DB_XREF=gi:4502472 /GEN=BTG1 /FEA=FLmRNA /CNT=488 /TID=Hs.77054.0 /TIER=FL+Stack /STK=152 /UG=Hs.77054 /LL=694 /DEF=Homo sapiens B-cell translocation gene 1, anti-proliferative (BTG1), mRNA. /PROD=B-cell translocation protein 1 /FL=gb:NM_001731.1
10	0.3823741	2109		If	HSPA1B	202581_at	HIGH	Then	CG		gb:NM_005346.2 /DB_XREF=gi:5579470 /GEN=HSPA1B /FEA=FLmRNA /CNT=124 /TID=Hs.274402.0 /TIER=FL+Stack /STK=11 /UG=Hs.274402 /LL=3304 /DEF=Homo sapiens heat shock 70kD protein 1B (HSPA1B), mRNA. /PROD=heat shock 70kD protein 1B /FL=gb:NM_005346.2
11	0.3700954	2441		If	ADM	202912_at	HIGH	Then	CG		gb:NM_001124.1 /DB_XREF=gi:4501944 /GEN=ADM /FEA=FLmRNA /CNT=170 /TID=Hs.394.0 /TIER=FL+Stack /STK=73 /UG=Hs.394 /LL=133 /DEF=Homo sapiens adrenomedullin (ADM), mRNA. /PROD=adrenomedullin /FL=gb:NM_001124.1 gb:D14874.1
12	0.3662166	3070		If	KLF9	203543_s_at	HIGH	Then	CG		gb:NM_001206.1 /DB_XREF=gi:4557374 /GEN=BTEB1 /FEA=FLmRNA /CNT=168 /TID=Hs.150557.0 /TIER=FL /STK=0 /UG=Hs.150557 /LL=687 /DEF=Homo sapiens basic transcription element binding protein 1 (BTEB1), mRNA. /PROD=basic transcription element binding protein 1 /FL=gb:D31716.1 gb:NM_001206.1
13	0.3658018	1599		If	SDC4	202071_at	HIGH	Then	CG		gb:NM_002999.1 /DB_XREF=gi:4506860 /GEN=SDC4 /FEA=FLmRNA /CNT=205 /TID=Hs.252189.0 /TIER=FL+Stack /STK=84 /UG=Hs.252189 /LL=6385 /DEF=Homo sapiens syndecan 4 (amphiglycan, ryudocan) (SDC4), mRNA. /PROD=syndecan 4 (amphiglycan, ryudocan) /FL=gb:NM_002999.1
14	0.3612782	1596		If	LDLR	202068_s_at	HIGH	Then	CG		gb:NM_000527.2 /DB_XREF=gi:8051613 /GEN=LDLR /FEA=FLmRNA /CNT=162 /TID=Hs.213289.0 /TIER=FL+Stack /STK=39 /UG=Hs.213289 /LL=3949 /DEF=Homo sapiens low density lipoprotein receptor (familial hypercholesterolemia) (LDLR), mRNA. /PROD=low density lipoprotein receptor precursor /FL=gb:NM_000527.2
15	0.3601914	11613		If	EIF1	212227_x_at	HIGH	Then	CG		gb:W67644 /DB_XREF=gi:1376515 /DB_XREF=zd42a07.s1 /CLONE=IMAGE:343284 /FEA=mRNA /CNT=211 /TID=Hs.150580.2 /TIER=Stack /STK=80 /UG=Hs.150580 /LL=10209 /UG_GENE=SUI1 /UG_TITLE=putative translation initiation factor
16	0.3525676	1549		If	EIF1	202021_x_at	HIGH	Then	CG		gb:AF083441.1 /DB_XREF=gi:5813822 /FEA=FLmRNA /CNT=170 /TID=Hs.150580.0 /TIER=FL /STK=0 /UG=Hs.150580 /LL=10209 /UG_GENE=SUI1 /DEF=Homo sapiens SUI1 isolog mRNA, complete cds. /PROD=SUI1 isolog /FL=gb:L26247.1 gb:BC005118.1 gb:NM_005801.1 gb:AF100737.1 gb:AF083441.1
17	0.3517493	194		If	DNAJB1	200666_s_at	HIGH	Then	CG		gb:NM_006145.1 /DB_XREF=gi:5453689 /GEN=HSPF1 /FEA=FLmRNA /CNT=480 /TID=Hs.82646.0 /TIER=FL+Stack /STK=163 /UG=Hs.82646 /LL=3337 /DEF=Homo sapiens heat shock 40kD protein 1 (HSPF1), mRNA. /PROD=heat shock 40kD protein 1 /FL=gb:D49547.1 gb:NM_006145.1 gb:BC002352.1
18	0.3514510	3279		If	JUND	203752_s_at	HIGH	Then	CG		gb:NM_005354.2 /DB_XREF=gi:10938013 /GEN=JUND /FEA=FLmRNA /CNT=113 /TID=Hs.2780.0 /TIER=FL /STK=5 /UG=Hs.2780 /LL=3727 /DEF=Homo sapiens jun D proto-oncogene (JUND), mRNA. /PROD=jun D proto-oncogene /FL=gb:NM_005354.2
19	0.3514069	3658		If	FOXO3	204131_s_at	HIGH	Then	CG		gb:N25732 /DB_XREF=gi:1140080 /DB_XREF=yx83c03.s1 /CLONE=IMAGE:268324 /FEA=FLmRNA /CNT=84 /TID=Hs.14845.0 /TIER=Stack /STK=30 /UG=Hs.14845 /LL=2309 /UG_GENE=FOXO3A /UG_TITLE=forkhead box O3A /FL=gb:AF032886.1 gb:NM_001455.1
20	0.3434070	328		If	HSPA1B/HSPA1A	200800_s_at	HIGH	Then	CG		gb:NM_005345.3 /DB_XREF=gi:5579469 /GEN=HSPA1A /FEA=FLmRNA /CNT=432 /TID=Hs.8997.0 /TIER=FL+Stack /STK=165 /UG=Hs.8997 /LL=3303 /DEF=Homo sapiens heat shock 70kD protein 1A (HSPA1A), mRNA. /PROD=heat shock 70kD protein 1A /FL=gb:BC002453.1 gb:NM_005345.3
21	0.3340124	17570		If	MKNK2	218205_s_at	HIGH	Then	CG		gb:NM_017572.1 /DB_XREF=gi:9994196 /GEN=GPRK7 /FEA=FLmRNA /CNT=116 /TID=Hs.261828.0 /TIER=FL+Stack /STK=46 /UG=Hs.261828 /LL=2872 /DEF=Homo sapiens G protein-coupled receptor kinase 7 (GPRK7), mRNA. /PROD=G protein-coupled receptor kinase 7 /FL=gb:NM_017572.1 gb:AF237776.1 gb:AF125532.1
22	0.3321097	1838		If	COL1A1	202310_s_at	LOW	Then	CG		gb:K01228.1 /DB_XREF=gi:180391 /GEN=COL1A1 /FEA=FLmRNA /CNT=538 /TID=Hs.172928.0 /TIER=Stack /STK=388 /UG=Hs.172928 /LL=1277 /UG_TITLE=collagen, type I, alpha 1 /DEF=Human proalpha 1 (I) chain of type I procollagen mRNA (partial). /FL=gb:NM_000088.1
23	0.3182217	2477		If	IL1R1	202948_at	HIGH	Then	CG		gb:NM_000877.1 /DB_XREF=gi:4504658 /GEN=IL1R1 /FEA=FLmRNA /CNT=156 /TID=Hs.82112.0 /TIER=FL+Stack /STK=49 /UG=Hs.82112 /LL=3554 /DEF=Homo sapiens interleukin 1 receptor, type I (IL1R1), mRNA. /PROD=interleukin 1 receptor, type I /FL=gb:NM_000877.1 gb:M27492.1
24	0.3178390	305		If	BZW1	200777_s_at	HIGH	Then	CG		gb:NM_014670.1 /DB_XREF=gi:7661849 /GEN=KIAA0005 /FEA=FLmRNA /CNT=479 /TID=Hs.155291.0 /TIER=FL+Stack /STK=112 /UG=Hs.155291 /LL=9689 /DEF=Homo sapiens KIAA0005 gene product (KIAA0005), mRNA. /PROD=KIAA0005 gene product /FL=gb:D13630.1 gb:NM_014670.1
25	0.3122968	3639		If	HNMT	204112_s_at	LOW	Then	CG		gb:NM_006895.1 /DB_XREF=gi:5901969 /GEN=HNMT /FEA=FLmRNA /CNT=115 /TID=Hs.81182.0 /TIER=FL+Stack /STK=34 /UG=Hs.81182 /LL=3176 /DEF=Homo sapiens histamine N-methyltransferase (HNMT), mRNA. /PROD=histamine N-methyltransferase /FL=gb:NM_006895.1 gb:D16224.1 gb:U08092.1
26	0.3081002	3500		If	CEBPD	203973_s_at	HIGH	Then	CG		gb:NM_005195.1 /DB_XREF=gi:4885130 /GEN=CEBPD /FEA=FLmRNA /CNT=116 /TID=Hs.76722.0 /TIER=FL+Stack /STK=69 /UG=Hs.76722 /LL=1052 /DEF=Homo sapiens CCAATenhancer binding protein (CEBP), delta (CEBPD), mRNA. /PROD=CCAATenhancer binding protein (CEBP), delta /FL=gb:NM_005195.1 gb:M83667.1
27	0.3070408	146		If	LASP1	200618_at	LOW	Then	CG		gb:NM_006148.1 /DB_XREF=gi:5453709 /GEN=LASP1 /FEA=FLmRNA /CNT=467 /TID=Hs.75080.0 /TIER=FL+Stack /STK=162 /UG=Hs.75080 /LL=3927 /DEF=Homo sapiens LIM and SH3 protein 1 (LASP1), mRNA. /PROD=LIM and SH3 protein 1 /FL=gb:NM_006148.1
28	0.3017439	1197		If	MARCKS	201669_s_at	LOW	Then	CG		gb:NM_002356.4 /DB_XREF=gi:11125771 /GEN=MACS /FEA=FLmRNA /CNT=335 /TID=Hs.75607.0 /TIER=FL+Stack /STK=80 /UG=Hs.75607 /LL=4082 /DEF=Homo sapiens myristoylated alanine-rich protein kinase C substrate (MARCKS, 80K-L) (MACS), mRNA. /PROD=myristoylated alanine-rich protein kinase Csubstrate /FL=gb:M68956.1 gb:D10522.1 gb:NM_002356.4
29	0.3009451	2868		If	CEBPZ	203341_at	HIGH	Then	CG		gb:NM_005760.1 /DB_XREF=gi:5031624 /GEN=CBF2 /FEA=FLmRNA /CNT=91 /TID=Hs.184760.0 /TIER=FL+Stack /STK=10 /UG=Hs.184760 /LL=10153 /DEF=Homo sapiens CCAAT-box-binding transcription factor (CBF2), mRNA. /PROD=CCAAT-box-binding transcription factor /FL=gb:M37197.1 gb:NM_005760.1
30	0.2991439	838		If	NREP	201310_s_at	LOW	Then	CG		gb:NM_004772.1 /DB_XREF=gi:4758865 /GEN=P311 /FEA=FLmRNA /CNT=470 /TID=Hs.142827.0 /TIER=FL+Stack /STK=195 /UG=Hs.142827 /LL=9315 /DEF=Homo sapiens P311 protein (P311), mRNA. /PROD=P311 protein /FL=gb:U30521.1 gb:NM_004772.1 gb:U36189.1
31	0.2957400	18870		If	C1orf54	219506_at	LOW	Then	CG		gb:NM_024579.1 /DB_XREF=gi:13375757 /GEN=FLJ23221 /FEA=FLmRNA /CNT=49 /TID=Hs.18397.0 /TIER=FL+Stack /STK=36 /UG=Hs.18397 /LL=79630 /DEF=Homo sapiens hypothetical protein FLJ23221 (FLJ23221), mRNA. /PROD=hypothetical protein FLJ23221 /FL=gb:NM_024579.1
32	0.2953871	17218		If	TNS3	217853_at	LOW	Then	CG		gb:NM_022748.1 /DB_XREF=gi:12232408 /GEN=FLJ13732 /FEA=FLmRNA /CNT=230 /TID=Hs.12210.0 /TIER=FL+Stack /STK=99 /UG=Hs.12210 /LL=64759 /DEF=Homo sapiens hypothetical protein FLJ13732 similar to tensin (FLJ13732), mRNA. /PROD=hypothetical protein FLJ13732 similar to tensin /FL=gb:NM_022748.1
33	0.2952424	1059		If	ZFP36	201531_at	HIGH	Then	CG		gb:NM_003407.1 /DB_XREF=gi:4507960 /GEN=ZFP36 /FEA=FLmRNA /CNT=364 /TID=Hs.1665.0 /TIER=FL+Stack /STK=208 /UG=Hs.1665 /LL=7538 /DEF=Homo sapiens zinc finger protein homologous to Zfp-36 in mouse (ZFP36), mRNA. /PROD=zinc finger protein homologous to Zfp-36 inmouse /FL=gb:NM_003407.1 gb:M92843.1 gb:M63625.1
34	0.2939892	11386		If	H3F3B	211999_at	HIGH	Then	CG		gb:Z48950 /DB_XREF=gi:761715 /FEA=FLmRNA /CNT=495 /TID=Hs.180877.1 /TIER=Stack /STK=185 /UG=Hs.180877 /LL=3021 /UG_GENE=H3F3B /UG_TITLE=H3 histone, family 3B (H3.3B) /DEF=H.sapiens hH3.3B gene for histone H3.3 /FL=gb:NM_005324.1
35	0.2910789	8364		If	GABARAPL1	208869_s_at	HIGH	Then	CG		gb:AF087847.1 /DB_XREF=gi:13375570 /GEN=GABARAPL1 /FEA=FLmRNA /CNT=283 /TID=Hs.282654.0 /TIER=FL+Stack /STK=113 /UG=Hs.282654 /DEF=Homo sapiens GABA-A receptor-associated protein like 1 (GABARAPL1) mRNA, complete cds. /PROD=GABA-A receptor-associated protein like 1 /FL=gb:AL136676.1 gb:AF087847.1
36	0.2897774	1289		If	MTHFD2	201761_at	HIGH	Then	CG		gb:NM_006636.2 /DB_XREF=gi:13699869 /GEN=MTHFD2 /FEA=FLmRNA /CNT=242 /TID=Hs.154672.0 /TIER=FL+Stack /STK=67 /UG=Hs.154672 /LL=10797 /DEF=Homo sapiens methylene tetrahydrofolate dehydrogenase (NAD+ dependent), methenyltetrahydrofolate cyclohydrolase (MTHFD2), nuclear gene encoding mitochondrial protein, mRNA. /PROD=methylene tetrahydrofolate dehydrogenase (NAD+dependent), methenyltetrahydrofolate…
37	0.2892544	18735		If	KLF2	219371_s_at	HIGH	Then	CG		gb:NM_016270.1 /DB_XREF=gi:7706468 /GEN=LOC51713 /FEA=FLmRNA /CNT=43 /TID=Hs.107740.0 /TIER=FL+Stack /STK=22 /UG=Hs.107740 /LL=10365 /DEF=Homo sapiens Kruppel-like factor (LOC51713), mRNA. /PROD=Kruppel-like factor /FL=gb:NM_016270.1 gb:AF205849.1 gb:AF134053.1
38	0.2794787	1986		If	PRSS23	202458_at	LOW	Then	CG		gb:NM_007173.1 /DB_XREF=gi:6005881 /GEN=SPUVE /FEA=FLmRNA /CNT=198 /TID=Hs.325820.0 /TIER=FL+Stack /STK=79 /UG=Hs.325820 /LL=11098 /DEF=Homo sapiens protease, serine, 23 (SPUVE), mRNA. /PROD=protease, serine, 23 /FL=gb:BC001278.1 gb:AF193611.1 gb:AF015287.1 gb:AL136914.1 gb:NM_007173.1
39	0.2790532	8247		If	NAP1L1	208752_x_at	HIGH	Then	CG		gb:AI888672 /DB_XREF=gi:5593836 /DB_XREF=wn34c03.x1 /CLONE=IMAGE:2447332 /FEA=FLmRNA /CNT=329 /TID=Hs.179662.1 /TIER=Stack /STK=12 /UG=Hs.179662 /LL=4673 /UG_GENE=NAP1L1 /UG_TITLE=nucleosome assembly protein 1-like 1 /FL=gb:AL162068.1 gb:BC002387.1
40	0.2755774	9170		If	CBLB	209682_at	HIGH	Then	CG		gb:U26710.1 /DB_XREF=gi:862406 /FEA=FLmRNA /CNT=68 /TID=Hs.3144.1 /TIER=FL+Stack /STK=18 /UG=Hs.3144 /LL=868 /UG_GENE=CBLB /DEF=Human cbl-b mRNA, complete cds. /PROD=cbl-b /FL=gb:U26710.1
41	0.2727490	12623		If	PLXNC1	213241_at	LOW	Then	CG		gb:AF035307.1 /DB_XREF=gi:2661068 /FEA=mRNA /CNT=82 /TID=Hs.184697.0 /TIER=Stack /STK=38 /UG=Hs.184697 /UG_TITLE=Homo sapiens clone 23785 mRNA sequence /DEF=Homo sapiens clone 23785 mRNA sequence.
42	0.2715007	8248		If	NAP1L1	208753_s_at	HIGH	Then	CG		gb:BC002387.1 /DB_XREF=gi:12803166 /FEA=FLmRNA /CNT=329 /TID=Hs.179662.1 /TIER=FL+Stack /STK=28 /UG=Hs.179662 /LL=4673 /UG_GENE=NAP1L1 /DEF=Homo sapiens, nucleosome assembly protein 1-like 1, clone MGC:8688, mRNA, complete cds. /PROD=nucleosome assembly protein 1-like 1 /FL=gb:AL162068.1 gb:BC002387.1
43	0.2688412	11485		If	RHOB	212099_at	HIGH	Then	CG		gb:AI263909 /DB_XREF=gi:3872112 /DB_XREF=qi08f09.x1 /CLONE=IMAGE:1855913 /FEA=FLmRNA /CNT=399 /TID=Hs.204354.0 /TIER=Stack /STK=12 /UG=Hs.204354 /LL=388 /UG_GENE=ARHB /UG_TITLE=ras homolog gene family, member B /FL=gb:NM_004040.1
44	0.2655415	3193		If	CXCL12	203666_at	LOW	Then	CG		gb:NM_000609.1 /DB_XREF=gi:10834987 /GEN=SDF1 /FEA=FLmRNA /CNT=114 /TID=Hs.237356.0 /TIER=FL+Stack /STK=60 /UG=Hs.237356 /LL=6387 /DEF=Homo sapiens stromal cell-derived factor 1 (SDF1), mRNA. /PROD=stromal cell-derived factor 1 /FL=gb:L36033.1 gb:NM_000609.1 gb:U16752.1
45	0.2646590	10867		If	GABARAPL1	211458_s_at	HIGH	Then	CG		gb:AF180519.1 /DB_XREF=gi:13241283 /FEA=FLmRNA /CNT=1 /TID=Hs.326776.0 /TIER=FL /STK=0 /UG=Hs.326776 /DEF=Homo sapiens GABA-A receptor-associated protein mRNA, complete cds. /PROD=GABA-A receptor-associated protein /FL=gb:AF180519.1
46	0.2644785	2269		If	PRKACB	202741_at	LOW	Then	CG		gb:AA130247 /DB_XREF=gi:1691251 /DB_XREF=zl38g12.s1 /CLONE=IMAGE:504262 /FEA=FLmRNA /CNT=147 /TID=Hs.87773.0 /TIER=Stack /STK=69 /UG=Hs.87773 /LL=5567 /UG_GENE=PRKACB /UG_TITLE=protein kinase, cAMP-dependent, catalytic, beta /FL=gb:M34181.1 gb:NM_002731.1
47	0.2631317	2987		If	PSEN1	203460_s_at	LOW	Then	CG		gb:NM_007318.1 /DB_XREF=gi:7549812 /GEN=PSEN1 /FEA=FLmRNA /CNT=187 /TID=Hs.3260.0 /TIER=FL+Stack /STK=38 /UG=Hs.3260 /LL=5663 /DEF=Homo sapiens presenilin 1 (Alzheimer disease 3) (PSEN1), transcript variant I-463, mRNA. /PROD=presenilin 1 isoform I-463 /FL=gb:NM_007318.1 gb:U40379.1 gb:L76517.1
48	0.2617092	13659		If	HNRNPA1	214280_x_at	HIGH	Then	CG		gb:X79536.1 /DB_XREF=gi:496897 /FEA=mRNA /CNT=10 /TID=Hs.249495.7 /TIER=Stack /STK=8 /UG=Hs.249495 /LL=3178 /UG_GENE=HNRPA1 /DEF=H.sapiens mRNA for hnRNPcore protein A1. /PROD=hnRNPcore protein A1
49	0.2584008	408		If	Hs.445203	200880_at	HIGH	Then	CG		gb:AL534104 /DB_XREF=gi:12797597 /DB_XREF=AL534104 /CLONE=CS0DF005YF01 (3 prime) /FEA=FLmRNA /CNT=336 /TID=Hs.94.0 /TIER=Stack /STK=56 /UG=Hs.94 /LL=3301 /UG_GENE=DNAJA1 /UG_TITLE=DnaJ (Hsp40) homolog, subfamily A, member 1 /FL=gb:D13388.1 gb:L08069.1 gb:NM_001539.1
50	0.2549217	307		If	ATF4	200779_at	HIGH	Then	CG		gb:NM_001675.1 /DB_XREF=gi:4502264 /GEN=ATF4 /FEA=FLmRNA /CNT=359 /TID=Hs.181243.0 /TIER=FL+Stack /STK=148 /UG=Hs.181243 /LL=468 /DEF=Homo sapiens activating transcription factor 4 (tax-responsive enhancer element B67) (ATF4), mRNA. /PROD=activating transcription factor 4 /FL=gb:M86842.1 gb:NM_001675.1
51	0.2548057	8678		If	IRS2	209184_s_at	HIGH	Then	CG		gb:BF700086 /DB_XREF=gi:11985494 /DB_XREF=602127569F1 /CLONE=IMAGE:4284401 /FEA=FLmRNA /CNT=165 /TID=Hs.143648.0 /TIER=Stack /STK=12 /UG=Hs.143648 /LL=8660 /UG_GENE=IRS2 /UG_TITLE=insulin receptor substrate 2 /FL=gb:NM_003749.1 gb:AF073310.1
52	0.2544518	21522		If	ADAMTS1	222162_s_at	HIGH	Then	CG		gb:AK023795.1 /DB_XREF=gi:10435838 /FEA=mRNA /CNT=4 /TID=Hs.8230.1 /TIER=ConsEnd /STK=0 /UG=Hs.8230 /LL=9510 /UG_GENE=ADAMTS1 /UG_TITLE=a disintegrin-like and metalloprotease (reprolysin type) with thrombospondin type 1 motif, 1 /DEF=Homo sapiens cDNA FLJ13733 fis, clone PLACE3000147, highly similar to Homo sapiens metalloproteinase with thrombospondin type 1 motifs ADAMTS1 (ADAMTS1) mRNA.
53	0.2527093	589		If	STOM	201061_s_at	HIGH	Then	CG		gb:M81635.1 /DB_XREF=gi:181183 /GEN=stomatin peptide /FEA=FLmRNA /CNT=443 /TID=Hs.160483.0 /TIER=FL+Stack /STK=166 /UG=Hs.160483 /LL=2040 /DEF=Homo sapiens erythrocyte membrane protein mRNA, complete cds. /PROD=stomatin peptide /FL=gb:M81635.1 gb:NM_004099.1
54	0.2523441	3641		If	NID2	204114_at	LOW	Then	CG		gb:NM_007361.1 /DB_XREF=gi:6679055 /GEN=NID2 /FEA=FLmRNA /CNT=80 /TID=Hs.82733.0 /TIER=FL+Stack /STK=29 /UG=Hs.82733 /LL=22795 /DEF=Homo sapiens nidogen 2 (NID2), mRNA. /PROD=nidogen 2 /FL=gb:NM_007361.1 gb:D86425.1
55	0.2498140	1266		If	EIF1B	201738_at	HIGH	Then	CG		gb:NM_005875.1 /DB_XREF=gi:5031710 /GEN=GC20 /FEA=FLmRNA /CNT=220 /TID=Hs.21756.0 /TIER=FL+Stack /STK=71 /UG=Hs.21756 /LL=10289 /DEF=Homo sapiens translation factor sui1 homolog (GC20), mRNA. /PROD=translation factor sui1 homolog /FL=gb:AF064607.1 gb:AF077052.1 gb:AF263452.1 gb:NM_005875.1
56	0.2484957	327		If	HSPA1A	200799_at	HIGH	Then	CG		gb:NM_005345.3 /DB_XREF=gi:5579469 /GEN=HSPA1A /FEA=FLmRNA /CNT=432 /TID=Hs.8997.0 /TIER=FL+Stack /STK=165 /UG=Hs.8997 /LL=3303 /DEF=Homo sapiens heat shock 70kD protein 1A (HSPA1A), mRNA. /PROD=heat shock 70kD protein 1A /FL=gb:BC002453.1 gb:NM_005345.3
57	0.2471255	11378		If	HLA-DPA1	211991_s_at	LOW	Then	CG		gb:M27487.1 /DB_XREF=gi:703088 /GEN=HLA-DPA1 /FEA=FLmRNA /CNT=358 /TID=Hs.914.0 /TIER=FL+Stack /STK=139 /UG=Hs.914 /DEF=Homo sapiens MHC class II DPw3-alpha-1 chain mRNA, complete cds. /PROD=MHC class II DP3-alpha /FL=gb:M27487.1
58	0.2421613	7488		If	DPT	207977_s_at	LOW	Then	CG		gb:NM_001937.2 /DB_XREF=gi:4755134 /GEN=DPT /FEA=FLmRNA /CNT=2 /TID=Hs.80552.0 /TIER=FL /STK=0 /UG=Hs.80552 /LL=1805 /DEF=Homo sapiens dermatopontin (DPT), mRNA. /PROD=dermatopontin precursor /FL=gb:NM_001937.2 gb:Z22865.1
59	0.2338127	1478		If	CAPZB	201950_x_at	LOW	Then	CG		gb:NM_004930.1 /DB_XREF=gi:4826658 /GEN=CAPZB /FEA=FLmRNA /CNT=192 /TID=Hs.76368.0 /TIER=FL /STK=1 /UG=Hs.76368 /LL=832 /DEF=Homo sapiens capping protein (actin filament) muscle Z-line, beta (CAPZB), mRNA. /PROD=F-actin capping protein beta subunit /FL=gb:U03271.1 gb:NM_004930.1
60	0.2303503	853		If	EMP1	201325_s_at	HIGH	Then	CG		gb:NM_001423.1 /DB_XREF=gi:4503558 /GEN=EMP1 /FEA=FLmRNA /CNT=250 /TID=Hs.79368.0 /TIER=FL+Stack /STK=64 /UG=Hs.79368 /LL=2012 /DEF=Homo sapiens epithelial membrane protein 1 (EMP1), mRNA. /PROD=epithelial membrane protein 1 /FL=gb:U77085.1 gb:NM_001423.1 gb:U43916.1
61	0.2291807	9456		If	CASP1	209970_x_at	LOW	Then	CG		gb:M87507.1 /DB_XREF=gi:435598 /GEN=IL1BCE /FEA=FLmRNA /CNT=27 /TID=Hs.2490.2 /TIER=FL /STK=0 /UG=Hs.2490 /LL=834 /DEF=Homo sapien interleukin-1 beta convertase (IL1BCE) mRNA, complete cds. /PROD=interleukin 1-beta convertase /FL=gb:M87507.1
62	0.2271956	12109		If	RND3	212724_at	HIGH	Then	CG		gb:BG054844 /DB_XREF=gi:12511973 /DB_XREF=nac90f11.x1 /CLONE=IMAGE:3441573 /FEA=FLmRNA /CNT=126 /TID=Hs.6838.0 /TIER=Stack /STK=50 /UG=Hs.6838 /LL=390 /UG_GENE=ARHE /UG_TITLE=ras homolog gene family, member E /FL=gb:NM_005168.1
63	0.2243219	3459		If	HLA-DMB	203932_at	LOW	Then	CG		gb:NM_002118.1 /DB_XREF=gi:4504398 /GEN=HLA-DMB /FEA=FLmRNA /CNT=91 /TID=Hs.1162.0 /TIER=FL+Stack /STK=49 /UG=Hs.1162 /LL=3109 /DEF=Homo sapiens major histocompatibility complex, class II, DM beta (HLA-DMB), mRNA. /PROD=major histocompatibility complex, class II, DMbeta /FL=gb:NM_002118.1 gb:U15085.1
64	0.2236080	11999		If	ARID5B	212614_at	HIGH	Then	CG		gb:BG285011 /DB_XREF=gi:13036541 /DB_XREF=602409278F1 /CLONE=IMAGE:4538275 /FEA=mRNA /CNT=108 /TID=Hs.12702.0 /TIER=Stack /STK=42 /UG=Hs.12702 /UG_TITLE=Homo sapiens mRNA; cDNA DKFZp586N012 (from clone DKFZp586N012)
65	0.2227280	8528		If	PNRC1	209034_at	HIGH	Then	CG		gb:AF279899.1 /DB_XREF=gi:12751123 /FEA=FLmRNA /CNT=194 /TID=Hs.75969.0 /TIER=FL /STK=0 /UG=Hs.75969 /LL=10957 /UG_GENE=B4-2 /DEF=Homo sapiens PNAS-145 mRNA, complete cds. /PROD=PNAS-145 /FL=gb:U03105.1 gb:NM_006813.1 gb:AF279899.1
66	0.2218844	8266		If	LTA4H	208771_s_at	LOW	Then	CG		gb:J02959.1 /DB_XREF=gi:187174 /FEA=FLmRNA /CNT=302 /TID=Hs.81118.0 /TIER=FL /STK=1 /UG=Hs.81118 /LL=4048 /UG_GENE=LTA4H /UG_TITLE=leukotriene A4 hydrolase /DEF=Human leukotriene A-4 hydrolase mRNA, complete cds. /FL=gb:NM_000895.1 gb:J02959.1 gb:J03459.1
67	0.2217940	1159		If	IER3	201631_s_at	HIGH	Then	CG		gb:NM_003897.1 /DB_XREF=gi:4503328 /GEN=IER3 /FEA=FLmRNA /CNT=229 /TID=Hs.76095.0 /TIER=FL+Stack /STK=117 /UG=Hs.76095 /LL=8870 /DEF=Homo sapiens immediate early response 3 (IER3), mRNA. /PROD=immediate early response 3 /FL=gb:BC005080.1 gb:BC000844.1 gb:AF083421.1 gb:NM_003897.1
68	0.2216142	62		If	DDX39B	200041_s_at	HIGH	Then	CG		gb:NM_004640.1 /DB_XREF=gi:4758111 /GEN=D6S81E /FEA=FLmRNA /CNT=238 /TID=Hs.55296.0 /TIER=FL+Stack /STK=52 /UG=Hs.55296 /LL=7919 /DEF=Homo sapiens HLA-B associated transcript-1 (D6S81E), mRNA. /PROD=HLA-B associated transcript-1 /FL=gb:NM_004640.1 gb:BC004350.1
69	0.2150804	18761		If	COQ10B	219397_at	HIGH	Then	CG		gb:NM_025147.1 /DB_XREF=gi:13376736 /GEN=FLJ13448 /FEA=FLmRNA /CNT=33 /TID=Hs.288945.0 /TIER=FL+Stack /STK=11 /UG=Hs.288945 /LL=80219 /DEF=Homo sapiens hypothetical protein FLJ13448 (FLJ13448), mRNA. /PROD=hypothetical protein FLJ13448 /FL=gb:NM_025147.1
70	0.2145904	118		If	HNRNPK	200097_s_at	HIGH	Then	CG		gb:AI701949 /DB_XREF=gi:4989849 /DB_XREF=tq09c07.x1 /CLONE=IMAGE:2208300 /FEA=mRNA /CNT=50 /TID=Hs.129548.1 /TIER=ConsEnd /STK=2 /UG=Hs.129548 /LL=3190 /UG_GENE=HNRPK /UG_TITLE=heterogeneous nuclear ribonucleoprotein K
71	0.2119994	3544		If	KDELR3	204017_at	LOW	Then	CG		gb:NM_006855.2 /DB_XREF=gi:8051612 /GEN=KDELR3 /FEA=FLmRNA /CNT=84 /TID=Hs.250696.0 /TIER=FL+Stack /STK=43 /UG=Hs.250696 /LL=11015 /DEF=Homo sapiens KDEL (Lys-Asp-Glu-Leu) endoplasmic reticulum protein retention receptor 3 (KDELR3), transcript variant 1, mRNA. /PROD=KDEL receptor 3, isoform a /FL=gb:BC001277.1 gb:NM_006855.2
72	0.2109541	12056		If	HLA-DQA1	212671_s_at	LOW	Then	CG		gb:BG397856 /DB_XREF=gi:13291304 /DB_XREF=602438950F1 /CLONE=IMAGE:4564956 /FEA=mRNA /CNT=167 /TID=Hs.198253.2 /TIER=Stack /STK=59 /UG=Hs.198253 /LL=3117 /UG_GENE=HLA-DQA1 /UG_TITLE=major histocompatibility complex, class II, DQ alpha 1
73	0.2108701	4347		If	BTN3A3/BTN3A2	204820_s_at	LOW	Then	CG		gb:NM_006994.2 /DB_XREF=gi:6325463 /GEN=BTN3A3 /FEA=FLmRNA /CNT=50 /TID=Hs.167741.0 /TIER=FL+Stack /STK=18 /UG=Hs.167741 /LL=10384 /DEF=Homo sapiens butyrophilin, subfamily 3, member A3 (BTN3A3), mRNA. /PROD=butyrophilin, subfamily 3, member A3 /FL=gb:U90548.1 gb:NM_006994.2
74	0.2092090	17504		If	MUDENG	218139_s_at	LOW	Then	CG		gb:NM_018229.1 /DB_XREF=gi:8922687 /GEN=FLJ10813 /FEA=FLmRNA /CNT=122 /TID=Hs.106210.0 /TIER=FL+Stack /STK=28 /UG=Hs.106210 /LL=55745 /DEF=Homo sapiens hypothetical protein FLJ10813 (FLJ10813), mRNA. /PROD=hypothetical protein FLJ10813 /FL=gb:NM_018229.1 gb:AL136685.1
75	0.2090453	18300		If	CCDC59	218936_s_at	HIGH	Then	CG		gb:NM_014167.1 /DB_XREF=gi:7661789 /GEN=HSPC128 /FEA=FLmRNA /CNT=62 /TID=Hs.90527.0 /TIER=FL+Stack /STK=15 /UG=Hs.90527 /LL=29080 /DEF=Homo sapiens HSPC128 protein (HSPC128), mRNA. /PROD=HSPC128 protein /FL=gb:NM_014167.1 gb:AF161477.1 gb:AF213377.1
76	0.2075614	21986		If	SASH1	41644_at	HIGH	Then	CG		Cluster Incl. AB018333:Homo sapiens mRNA for KIAA0790 protein, partial cds /cds=(0,3961) /gb=AB018333 /gi=3882300 /ug=Hs.12002 /len=4469
77	0.2052802	219		If	HSPA9	200691_s_at	HIGH	Then	CG		gb:BC000478.1 /DB_XREF=gi:12653414 /FEA=FLmRNA /CNT=488 /TID=Hs.3069.0 /TIER=FL+Stack /STK=121 /UG=Hs.3069 /LL=3313 /UG_GENE=HSPA9B /DEF=Homo sapiens, heat shock 70kD protein 9B (mortalin-2), clone MGC:8684, mRNA, complete cds. /PROD=heat shock 70kD protein 9B (mortalin-2) /FL=gb:BC000478.1 gb:NM_004134.1 gb:L15189.1
78	0.1984093	1932		If	COL1A2	202404_s_at	LOW	Then	CG		gb:NM_000089.1 /DB_XREF=gi:4502946 /GEN=COL1A2 /FEA=FLmRNA /CNT=576 /TID=Hs.179573.0 /TIER=FL+Stack /STK=212 /UG=Hs.179573 /LL=1278 /DEF=Homo sapiens collagen, type I, alpha 2 (COL1A2), mRNA. /PROD=collagen, type I, alpha 2 /FL=gb:J03464.1 gb:NM_000089.1
79	0.1968916	8966		If	ENTPD1	209473_at	LOW	Then	CG		gb:AV717590 /DB_XREF=gi:10814742 /DB_XREF=AV717590 /CLONE=DCBCFE01 /FEA=FLmRNA /CNT=99 /TID=Hs.205353.1 /TIER=Stack /STK=21 /UG=Hs.205353 /LL=953 /UG_GENE=ENTPD1 /UG_TITLE=ectonucleoside triphosphate diphosphohydrolase 1 /FL=gb:U87967.1
80	0.1967144	2760		If	ATXN1	203232_s_at	LOW	Then	CG		gb:NM_000332.1 /DB_XREF=gi:4506792 /GEN=SCA1 /FEA=FLmRNA /CNT=133 /TID=Hs.74520.0 /TIER=FL /STK=0 /UG=Hs.74520 /LL=6310 /DEF=Homo sapiens spinocerebellar ataxia 1 (olivopontocerebellar ataxia 1, autosomal dominant, ataxin 1) (SCA1), mRNA. /PROD=ataxin 1 /FL=gb:NM_000332.1
81	0.1924365	1339		If	SH3BP5	201811_x_at	HIGH	Then	CG		gb:NM_004844.1 /DB_XREF=gi:4759057 /GEN=SH3BP5 /FEA=FLmRNA /CNT=220 /TID=Hs.109150.0 /TIER=FL+Stack /STK=52 /UG=Hs.109150 /LL=9467 /DEF=Homo sapiens SH3-domain binding protein 5 (BTK-associated) (SH3BP5), mRNA. /PROD=SH3-domain binding protein 5 (BTK-associated) /FL=gb:NM_004844.1 gb:AB005047.1
82	0.1911813	10129		If	TFPI	210664_s_at	HIGH	Then	CG		gb:AF021834.1 /DB_XREF=gi:4103170 /GEN=TFPIbeta /FEA=FLmRNA /CNT=5 /TID=Hs.170279.1 /TIER=FL /STK=0 /UG=Hs.170279 /LL=7035 /DEF=Homo sapiens tissue factor pathway inhibitor beta (TFPIbeta) mRNA, complete cds. /PROD=tissue factor pathway inhibitor beta /FL=gb:AF021834.1
83	0.1897989	14125		If	ARMCX6	214749_s_at	LOW	Then	CG		gb:AK000818.1 /DB_XREF=gi:7021128 /FEA=mRNA /CNT=30 /TID=Hs.83530.1 /TIER=ConsEnd /STK=0 /UG=Hs.83530 /LL=54470 /UG_GENE=FLJ20811 /UG_TITLE=hypothetical protein /DEF=Homo sapiens cDNA FLJ20811 fis, clone ADSE01435.
84	0.1892616	19410		If	CCNL1	220046_s_at	HIGH	Then	CG		gb:NM_020307.1 /DB_XREF=gi:9945319 /GEN=LOC57018 /FEA=FLmRNA /CNT=15 /TID=Hs.4859.0 /TIER=FL /STK=0 /UG=Hs.4859 /LL=57018 /DEF=Homo sapiens cyclin L ania-6a (LOC57018), mRNA. /PROD=cyclin L ania-6a /FL=gb:NM_020307.1 gb:AF180920.1
85	0.1885693	11350		If	ARPC5	211963_s_at	LOW	Then	CG		gb:AL516350 /DB_XREF=gi:12779843 /DB_XREF=AL516350 /CLONE=CS0DA005YD24 (3 prime) /FEA=FLmRNA /CNT=408 /TID=Hs.82425.1 /TIER=Stack /STK=10 /UG=Hs.82425 /LL=10092 /UG_GENE=ARPC5 /UG_TITLE=actin related protein 23 complex, subunit 5 (16 kD) /FL=gb:AF017807.1
86	0.1884483	5693		If	ARHGAP6	206167_s_at	HIGH	Then	CG		gb:NM_001174.2 /DB_XREF=gi:7382476 /GEN=ARHGAP6 /FEA=FLmRNA /CNT=26 /TID=Hs.250830.0 /TIER=FL+Stack /STK=14 /UG=Hs.250830 /LL=395 /DEF=Homo sapiens Rho GTPase activating protein 6 (ARHGAP6), transcript variant 2, mRNA. /PROD=Rho GTPase activating protein 6 isoform 2 /FL=gb:AF022212.2 gb:NM_001174.2
87	0.1883580	1250		If	GALNT1	201722_s_at	LOW	Then	CG		gb:AV692127 /DB_XREF=gi:10293990 /DB_XREF=AV692127 /CLONE=GKCAOB04 /FEA=FLmRNA /CNT=212 /TID=Hs.80120.0 /TIER=Stack /STK=42 /UG=Hs.80120 /LL=2589 /UG_GENE=GALNT1 /UG_TITLE=UDP-N-acetyl-alpha-D-galactosamine:polypeptide N-acetylgalactosaminyltransferase 1 (GalNAc-T1) /FL=gb:NM_020474.2 gb:U41514.1
88	0.1881093	689		If	CSDA	201161_s_at	HIGH	Then	CG		gb:NM_003651.1 /DB_XREF=gi:4503070 /GEN=CSDA /FEA=FLmRNA /CNT=311 /TID=Hs.1139.0 /TIER=FL /STK=0 /UG=Hs.1139 /LL=8531 /DEF=Homo sapiens cold shock domain protein A (CSDA), mRNA. /PROD=cold shock domain protein A /FL=gb:NM_003651.1
89	0.1821246	21201		If	KLF4	221841_s_at	HIGH	Then	CG		gb:BF514079 /DB_XREF=gi:11599258 /DB_XREF=UI-H-BW1-amw-b-08-0-UI.s1 /CLONE=IMAGE:3071198 /FEA=EST /CNT=61 /TID=Hs.7934.1 /TIER=Stack /STK=11 /UG=Hs.7934 /LL=9314 /UG_GENE=KLF4 /UG_TITLE=Kruppel-like factor 4 (gut)
90	0.1771020	17819		If	PLBD1	218454_at	LOW	Then	CG		gb:NM_024829.1 /DB_XREF=gi:13376231 /GEN=FLJ22662 /FEA=FLmRNA /CNT=105 /TID=Hs.178470.0 /TIER=FL+Stack /STK=42 /UG=Hs.178470 /LL=79887 /DEF=Homo sapiens hypothetical protein FLJ22662 (FLJ22662), mRNA. /PROD=hypothetical protein FLJ22662 /FL=gb:NM_024829.1
91	0.1757087	8687		If	PIM1	209193_at	HIGH	Then	CG		gb:M24779.1 /DB_XREF=gi:1066790 /GEN=PIM1 /FEA=FLmRNA /CNT=156 /TID=Hs.81170.0 /TIER=FL /STK=3 /UG=Hs.81170 /LL=5292 /DEF=Homo sapiens protein kinase-related oncogene (PIM1) mRNA, complete cds. /PROD=protein kinase /FL=gb:NM_002648.1 gb:M24779.1 gb:M16750.1 gb:M54915.1
92	0.1742499	7579		If	REV3L	208070_s_at	HIGH	Then	CG		gb:NM_002912.1 /DB_XREF=gi:4506482 /GEN=REV3L /FEA=FLmRNA /CNT=3 /TID=Hs.115521.0 /TIER=FL /STK=0 /UG=Hs.115521 /LL=5980 /DEF=Homo sapiens REV3 (yeast homolog)-like, catalytic subunit of DNA polymerase zeta (REV3L), mRNA. /PROD=REV3 (yeast homolog)-like, catalytic subunit ofDNA polymerase zeta /FL=gb:AF078695.1 gb:AF179428.1 gb:NM_002912.1
93	0.1734924	1405		If	PPP2R5C	201877_s_at	LOW	Then	CG		gb:NM_002719.1 /DB_XREF=gi:4506022 /GEN=PPP2R5C /FEA=FLmRNA /CNT=205 /TID=Hs.171734.0 /TIER=FL+Stack /STK=11 /UG=Hs.171734 /LL=5527 /DEF=Homo sapiens protein phosphatase 2, regulatory subunit B (B56), gamma isoform (PPP2R5C), mRNA. /PROD=protein phosphatase 2, regulatory subunit B(B56), gamma isoform /FL=gb:U37352.1 gb:NM_002719.1
94	0.1672970	2270		If	PRKACB	202742_s_at	LOW	Then	CG		gb:NM_002731.1 /DB_XREF=gi:4506056 /GEN=PRKACB /FEA=FLmRNA /CNT=147 /TID=Hs.87773.0 /TIER=FL /STK=2 /UG=Hs.87773 /LL=5567 /DEF=Homo sapiens protein kinase, cAMP-dependent, catalytic, beta (PRKACB), mRNA. /PROD=protein kinase, cAMP-dependent, catalytic, beta /FL=gb:M34181.1 gb:NM_002731.1
95	0.1656761	14038		If	WDR43	214662_at	HIGH	Then	CG		gb:D26488.1 /DB_XREF=gi:452522 /GEN=KIAA0007 /FEA=mRNA /CNT=72 /TID=Hs.90315.0 /TIER=ConsEnd /STK=0 /UG=Hs.90315 /LL=23160 /UG_TITLE=KIAA0007 protein /DEF=Human mRNA for KIAA0007 gene, partial cds.
96	0.1618473	857		If	ETS2	201329_s_at	HIGH	Then	CG		gb:NM_005239.1 /DB_XREF=gi:4885220 /GEN=ETS2 /FEA=FLmRNA /CNT=357 /TID=Hs.85146.0 /TIER=FL+Stack /STK=23 /UG=Hs.85146 /LL=2114 /DEF=Homo sapiens v-ets avian erythroblastosis virus E26 oncogene homolog 2 (ETS2), mRNA. /PROD=v-ets avian erythroblastosis virus E26 oncogenehomolog 2 /FL=gb:NM_005239.1 gb:J04102.1
97	0.1599137	8350		If	STK24	208855_s_at	HIGH	Then	CG		gb:AF083420.1 /DB_XREF=gi:5326765 /GEN=STK3 /FEA=FLmRNA /CNT=240 /TID=Hs.168913.1 /TIER=FL+Stack /STK=88 /UG=Hs.168913 /LL=8428 /DEF=Homo sapiens brain-specific STE20-like protein kinase 3 (STK3) mRNA, complete cds. /PROD=brain-specific STE20-like protein kinase 3 /FL=gb:AF083420.1
98	0.1582596	21120		If	MAN1A1	221760_at	HIGH	Then	CG		gb:BG287153 /DB_XREF=gi:13040709 /DB_XREF=602381868F1 /CLONE=IMAGE:4499393 /FEA=mRNA /CNT=130 /TID=Hs.25253.1 /TIER=Stack /STK=49 /UG=Hs.25253 /LL=4121 /UG_GENE=MAN1A1 /UG_TITLE=mannosidase, alpha, class 1A, member 1
99	0.1577701	12350		If	NAP1L1	212967_x_at	HIGH	Then	CG		gb:AW148801 /DB_XREF=gi:6196697 /DB_XREF=xf04e10.x1 /CLONE=IMAGE:2617098 /FEA=EST /CNT=56 /TID=Hs.179662.2 /TIER=Stack /STK=41 /UG=Hs.179662 /LL=4673 /UG_GENE=NAP1L1 /UG_TITLE=nucleosome assembly protein 1-like 1
100	0.1575769	1123		If	ZC3H15	201595_s_at	HIGH	Then	CG		gb:NM_018471.1 /DB_XREF=gi:8923807 /GEN=HT010 /FEA=FLmRNA /CNT=199 /TID=Hs.6375.0 /TIER=FL+Stack /STK=56 /UG=Hs.6375 /LL=55854 /DEF=Homo sapiens uncharacterized hypothalamus protein HT010 (HT010), mRNA. /PROD=uncharacterized hypothalamus protein HT010 /FL=gb:AF220184.1 gb:NM_018471.1
101	0.1563040	18592		If	ZNF331	219228_at	HIGH	Then	CG		gb:NM_018555.2 /DB_XREF=gi:10092612 /GEN=ZNF361 /FEA=FLmRNA /CNT=45 /TID=Hs.147644.0 /TIER=FL /STK=4 /UG=Hs.147644 /LL=55422 /DEF=Homo sapiens C2H2-like zinc finger protein (ZNF361), mRNA. /PROD=C2H2-like zinc finger protein /FL=gb:NM_018555.2 gb:AF272148.1 gb:AF251515.2
102	0.1549640	2581		If	C2	203052_at	LOW	Then	CG		gb:NM_000063.1 /DB_XREF=gi:4557382 /GEN=C2 /FEA=FLmRNA /CNT=134 /TID=Hs.2253.0 /TIER=FL+Stack /STK=56 /UG=Hs.2253 /LL=717 /DEF=Homo sapiens complement component 2 (C2), mRNA. /PROD=complement component 2 /FL=gb:NM_000063.1
103	0.1548797	3252		If	GADD45A	203725_at	HIGH	Then	CG		gb:NM_001924.2 /DB_XREF=gi:9790904 /GEN=GADD45A /FEA=FLmRNA /CNT=108 /TID=Hs.80409.0 /TIER=FL+Stack /STK=63 /UG=Hs.80409 /LL=1647 /DEF=Homo sapiens growth arrest and DNA-damage-inducible, alpha (GADD45A), mRNA. /PROD=growth arrest and DNA-damage-inducible, alpha /FL=gb:M60974.1 gb:NM_001924.2
104	0.1546744	325		If	MCL1	200797_s_at	HIGH	Then	CG		gb:AI275690 /DB_XREF=gi:3897964 /DB_XREF=qw03a03.x1 /CLONE=IMAGE:1989964 /FEA=FLmRNA /CNT=367 /TID=Hs.86386.0 /TIER=Stack /STK=8 /UG=Hs.86386 /LL=4170 /UG_GENE=MCL1 /UG_TITLE=myeloid cell leukemia sequence 1 (BCL2-related) /FL=gb:AF118124.1 gb:NM_021960.1
105	0.1536837	8616		If	PLIN2	209122_at	HIGH	Then	CG		gb:BC005127.1 /DB_XREF=gi:13477306 /FEA=FLmRNA /CNT=184 /TID=Hs.3416.0 /TIER=FL /STK=0 /UG=Hs.3416 /LL=123 /UG_GENE=ADFP /DEF=Homo sapiens, adipose differentiation-related protein, clone MGC:10598, mRNA, complete cds. /PROD=adipose differentiation-related protein /FL=gb:BC005127.1 gb:NM_001122.1
106	0.1523710	17427		If	CDC42EP4	218062_x_at	HIGH	Then	CG		gb:NM_012121.2 /DB_XREF=gi:13786126 /GEN=CEP4 /FEA=FLmRNA /CNT=173 /TID=Hs.3903.0 /TIER=FL+Stack /STK=111 /UG=Hs.3903 /LL=23580 /DEF=Homo sapiens Cdc42 effector protein 4; binder of Rho GTPases 4 (CEP4), mRNA. /PROD=Cdc42 effector protein 4; binder of Rho GTPases4 /FL=gb:NM_012121.2 gb:AF099664.1 gb:AB042237.1
107	0.1512048	10086		If	RASA1	210621_s_at	LOW	Then	CG		gb:M23612.1 /DB_XREF=gi:182973 /GEN=GAP /FEA=FLmRNA /CNT=8 /TID=Hs.758.1 /TIER=FL /STK=0 /UG=Hs.758 /LL=5921 /DEF=Human GTPase-activating protein (GAP) mRNA, complete cds. /PROD=GTPase-activating protein /FL=gb:NM_022650.1 gb:M23612.1
108	0.1490324	17671		If	HERC1	218306_s_at	LOW	Then	CG		gb:NM_003922.1 /DB_XREF=gi:4557025 /GEN=HERC1 /FEA=FLmRNA /CNT=93 /TID=Hs.76127.0 /TIER=FL /STK=0 /UG=Hs.76127 /LL=8925 /DEF=Homo sapiens hect (homologous to the E6-AP (UBE3A) carboxyl terminus) domain and RCC1 (CHC1)-like domain (RLD) 1 (HERC1), mRNA. /PROD=guanine nucleotide exchange factor p532 /FL=gb:U50078.1 gb:NM_003922.1
109	0.1488196	11385		If	H3F3B	211998_at	HIGH	Then	CG		gb:AW138159 /DB_XREF=gi:6142559 /DB_XREF=UI-H-BI1-acy-d-03-0-UI.s1 /CLONE=IMAGE:2716060 /FEA=FLmRNA /CNT=495 /TID=Hs.180877.1 /TIER=Stack /STK=112 /UG=Hs.180877 /LL=3021 /UG_GENE=H3F3B /UG_TITLE=H3 histone, family 3B (H3.3B) /FL=gb:NM_005324.1
110	0.1432606	3853		If	MT1X	204326_x_at	HIGH	Then	CG		gb:NM_002450.1 /DB_XREF=gi:4505270 /GEN=MT1L /FEA=FLmRNA /CNT=140 /TID=Hs.94360.0 /TIER=FL /STK=0 /UG=Hs.94360 /LL=4500 /DEF=Homo sapiens metallothionein 1L (MT1L), mRNA. /PROD=metallothionein 1L /FL=gb:NM_002450.1
111	0.1426149	14170		If	PA2G4	214794_at	HIGH	Then	CG		gb:BF669264 /DB_XREF=gi:11943159 /DB_XREF=602120534F1 /CLONE=IMAGE:4277696 /FEA=mRNA /CNT=19 /TID=Hs.5181.2 /TIER=ConsEnd /STK=0 /UG=Hs.5181 /LL=5036 /UG_GENE=PA2G4 /UG_TITLE=proliferation-associated 2G4, 38kD
112	0.1407201	10446		If	GRB10	210999_s_at	HIGH	Then	CG		gb:U66065.1 /DB_XREF=gi:1518100 /FEA=FLmRNA /CNT=4 /TID=Hs.81875.0 /TIER=FL /STK=0 /UG=Hs.81875 /LL=2887 /UG_GENE=GRB10 /DEF=Human Grb10- and Grb-IR-related splice variant 1 mRNA, complete cds. /PROD=Grb10- and Grb-IR-related splice variant 1 /FL=gb:NM_005311.1 gb:U69276.1 gb:U66065.1
113	0.1395753	2122		If	LEPROTL1	202594_at	LOW	Then	CG		gb:NM_015344.1 /DB_XREF=gi:7662509 /GEN=MY047 /FEA=FLmRNA /CNT=209 /TID=Hs.11000.0 /TIER=FL+Stack /STK=77 /UG=Hs.11000 /LL=23484 /DEF=Homo sapiens MY047 protein (MY047), mRNA. /PROD=MY047 protein /FL=gb:AF063605.1 gb:BC000642.1 gb:NM_015344.1 gb:AF161461.1
114	0.1384005	17106		If	ZFAND5	217741_s_at	HIGH	Then	CG		gb:AW471220 /DB_XREF=gi:7041326 /DB_XREF=xv13g08.x1 /CLONE=IMAGE:2813054 /FEA=FLmRNA /CNT=392 /TID=Hs.3776.0 /TIER=Stack /STK=8 /UG=Hs.3776 /LL=7763 /UG_GENE=ZNF216 /UG_TITLE=zinc finger protein 216 /FL=gb:AF062346.1 gb:NM_006007.1
115	0.1351612	4608		If	CRIP1	205081_at	LOW	Then	CG		gb:NM_001311.1 /DB_XREF=gi:4503046 /GEN=CRIP1 /FEA=FLmRNA /CNT=42 /TID=Hs.17409.0 /TIER=FL /STK=0 /UG=Hs.17409 /LL=1396 /DEF=Homo sapiens cysteine-rich protein 1 (intestinal) (CRIP1), mRNA. /PROD=cysteine-rich protein 1 (intestinal) /FL=gb:U58630.1 gb:BC002738.1 gb:NM_001311.1 gb:U09770.1
116	0.1347238	2245		If	CDC16	202717_s_at	LOW	Then	CG		gb:NM_003903.1 /DB_XREF=gi:4502700 /GEN=CDC16 /FEA=FLmRNA /CNT=102 /TID=Hs.1592.0 /TIER=FL+Stack /STK=24 /UG=Hs.1592 /LL=8881 /DEF=Homo sapiens CDC16 (cell division cycle 16, S. cerevisiae, homolog) (CDC16), mRNA. /PROD=CDC16 (cell division cycle 16, S. cerevisiae,homolog) /FL=gb:U18291.1 gb:NM_003903.1
117	0.1321840	2266		If	PHKB	202738_s_at	LOW	Then	CG		gb:BG149218 /DB_XREF=gi:12661248 /DB_XREF=nad24g09.x1 /CLONE=IMAGE:3366712 /FEA=FLmRNA /CNT=150 /TID=Hs.78060.0 /TIER=Stack /STK=25 /UG=Hs.78060 /LL=5257 /UG_GENE=PHKB /UG_TITLE=phosphorylase kinase, beta /FL=gb:NM_000293.1
118	0.1295156	8561		If	HNRPDL	209067_s_at	HIGH	Then	CG		gb:D89092.1 /DB_XREF=gi:2780747 /GEN=hnRNP JKTBP /FEA=FLmRNA /CNT=184 /TID=Hs.170311.1 /TIER=FL+Stack /STK=58 /UG=Hs.170311 /LL=9987 /UG_TITLE=heterogeneous nuclear ribonucleoprotein D-like /DEF=Homo sapiens hnRNP JKTBP mRNA, complete cds. /FL=gb:D89678.1 gb:D89092.1
119	0.1291417	8389		If	HLA-DRA	208894_at	LOW	Then	CG		gb:M60334.1 /DB_XREF=gi:188255 /GEN=HLA-DRA /FEA=FLmRNA /CNT=470 /TID=Hs.76807.0 /TIER=FL /STK=0 /UG=Hs.76807 /LL=3122 /DEF=Human MHC class II HLA-DR-alpha mRNA, complete cds. /PROD=cell surface glycoprotein /FL=gb:M60334.1 gb:NM_019111.1
120	0.1280195	138		If	NCL	200610_s_at	HIGH	Then	CG		gb:NM_005381.1 /DB_XREF=gi:4885510 /GEN=NCL /FEA=FLmRNA /CNT=382 /TID=Hs.79110.0 /TIER=FL+Stack /STK=39 /UG=Hs.79110 /LL=4691 /DEF=Homo sapiens nucleolin (NCL), mRNA. /PROD=nucleolin /FL=gb:NM_005381.1
121	0.1274377	1338		If	SH3BP5	201810_s_at	HIGH	Then	CG		gb:AL562152 /DB_XREF=gi:12910291 /DB_XREF=AL562152 /CLONE=CS0DC001YK23 (3 prime) /FEA=FLmRNA /CNT=220 /TID=Hs.109150.0 /TIER=Stack /STK=13 /UG=Hs.109150 /LL=9467 /UG_GENE=SH3BP5 /UG_TITLE=SH3-domain binding protein 5 (BTK-associated) /FL=gb:NM_004844.1 gb:AB005047.1
122	0.1273115	10429		If	HLA-DRA	210982_s_at	LOW	Then	CG		gb:M60333.1 /DB_XREF=gi:188268 /GEN=HLA-DRA /FEA=FLmRNA /CNT=2 /TID=Hs.76807.1 /TIER=FL /STK=0 /UG=Hs.76807 /LL=3122 /DEF=Human MHC class II HLA-DRA mRNA, complete cds. /PROD=MHC cell surface glycoprotein /FL=gb:M60333.1
123	0.1266096	17684		If	PELI1	218319_at	HIGH	Then	CG		gb:NM_020651.2 /DB_XREF=gi:11037062 /GEN=PELI1 /FEA=FLmRNA /CNT=111 /TID=Hs.7886.0 /TIER=FL+Stack /STK=55 /UG=Hs.7886 /LL=57162 /DEF=Homo sapiens pellino (Drosophila) homolog 1 (PELI1), mRNA. /PROD=pellino protein /FL=gb:AF300987.1 gb:NM_020651.2 gb:AF302505.1
124	0.1265584	2304		If	DNTTIP2	202776_at	HIGH	Then	CG		gb:NM_014597.1 /DB_XREF=gi:7657203 /GEN=HSU15552 /FEA=FLmRNA /CNT=114 /TID=Hs.85769.0 /TIER=FL+Stack /STK=28 /UG=Hs.85769 /LL=30836 /DEF=Homo sapiens acidic 82 kDa protein mRNA (HSU15552), mRNA. /PROD=acidic 82 kDa protein mRNA /FL=gb:NM_014597.1 gb:U15552.1
125	0.1257937	17604		If	GTPBP4	218239_s_at	HIGH	Then	CG		gb:NM_012341.1 /DB_XREF=gi:6912531 /GEN=NGB /FEA=FLmRNA /CNT=129 /TID=Hs.215766.0 /TIER=FL+Stack /STK=41 /UG=Hs.215766 /LL=23560 /DEF=Homo sapiens GTP-binding protein (NGB), mRNA. /PROD=GTP-binding protein /FL=gb:NM_012341.1 gb:AF325353.1 gb:AF120334.1
126	0.1236039	8770		If	GLRX	209276_s_at	HIGH	Then	CG		gb:AF162769.1 /DB_XREF=gi:5442445 /FEA=FLmRNA /CNT=170 /TID=Hs.28988.1 /TIER=FL /STK=0 /UG=Hs.28988 /LL=2745 /UG_GENE=GLRX /DEF=Homo sapiens thioltransferase mRNA, complete cds. /PROD=thioltransferase /FL=gb:D21238.1 gb:AF162769.1 gb:BC005304.1
127	0.1230250	22027		If	SEMA4C	46665_at	HIGH	Then	CG		Cluster Incl. AI949392:wq11a04.x1 Homo sapiens cDNA, 3 end /clone=IMAGE-2470926 /clone_end=3 /gb=AI949392 /gi=5741790 /ug=Hs.7188 /len=596
128	0.1230073	1916		If	RGS2	202388_at	HIGH	Then	CG		gb:NM_002923.1 /DB_XREF=gi:4506516 /GEN=RGS2 /FEA=FLmRNA /CNT=208 /TID=Hs.78944.0 /TIER=FL+Stack /STK=110 /UG=Hs.78944 /LL=5997 /DEF=Homo sapiens regulator of G-protein signalling 2, 24kD (RGS2), mRNA. /PROD=regulator of G-protein signalling 2, 24kD /FL=gb:L13463.1 gb:NM_002923.1
129	0.1197973	10782		If	CASP1	211366_x_at	LOW	Then	CG		gb:U13698.1 /DB_XREF=gi:717041 /GEN=IL1BCE /FEA=FLmRNA /CNT=1 /TID=Hs.2490.1 /TIER=FL /STK=0 /UG=Hs.2490 /LL=834 /DEF=Human interleukin 1-beta converting enzyme isoform gamma (IL1BCE) mRNA, complete cds. /PROD=interleukin 1-beta converting enzyme isoformgamma /FL=gb:U13698.1
130	0.1192741	448		If	BTG1	200920_s_at	HIGH	Then	CG		gb:AL535380 /DB_XREF=gi:12798873 /DB_XREF=AL535380 /CLONE=CS0DF009YN13 (5 prime) /FEA=FLmRNA /CNT=488 /TID=Hs.77054.0 /TIER=Stack /STK=181 /UG=Hs.77054 /LL=694 /UG_GENE=BTG1 /UG_TITLE=B-cell translocation gene 1, anti-proliferative /FL=gb:NM_001731.1
131	0.1188325	373		If	PRDX6	200845_s_at	HIGH	Then	CG		gb:NM_004905.1 /DB_XREF=gi:4758637 /GEN=KIAA0106 /FEA=FLmRNA /CNT=487 /TID=Hs.120.0 /TIER=FL+Stack /STK=146 /UG=Hs.120 /LL=9588 /DEF=Homo sapiens anti-oxidant protein 2 (non-selenium glutathione peroxidase, acidic calcium-independent phospholipase A2) (KIAA0106), mRNA. /PROD=anti-oxidant protein 2 (non-selenium glutathioneperoxidase, acidic calcium-independent phospholipase A2) /FL=gb:NM_004905.1…
132	0.1171996	18350		If	DDX60	218986_s_at	LOW	Then	CG		gb:NM_017631.1 /DB_XREF=gi:8923037 /GEN=FLJ20035 /FEA=FLmRNA /CNT=57 /TID=Hs.109309.0 /TIER=FL /STK=0 /UG=Hs.109309 /LL=55601 /DEF=Homo sapiens hypothetical protein FLJ20035 (FLJ20035), mRNA. /PROD=hypothetical protein FLJ20035 /FL=gb:NM_017631.1
133	0.1167906	17954		If	LPAR6	218589_at	LOW	Then	CG		gb:NM_005767.1 /DB_XREF=gi:5031968 /GEN=P2Y5 /FEA=FLmRNA /CNT=79 /TID=Hs.189999.0 /TIER=FL /STK=0 /UG=Hs.189999 /LL=10161 /DEF=Homo sapiens purinergic receptor (family A group 5) (P2Y5), mRNA. /PROD=purinergic receptor (family A group 5) /FL=gb:AF000546.1 gb:NM_005767.1
134	0.1160877	17514		If	ZNF395	218149_s_at	HIGH	Then	CG		gb:NM_017606.1 /DB_XREF=gi:8922146 /GEN=DKFZp434K1210 /FEA=FLmRNA /CNT=119 /TID=Hs.32352.0 /TIER=FL+Stack /STK=24 /UG=Hs.32352 /LL=54775 /DEF=Homo sapiens hypothetical protein DKFZp434K1210 (DKFZp434K1210), mRNA. /PROD=hypothetical protein DKFZp434K1210 /FL=gb:NM_017606.1
135	0.1135508	2840		If	TGIF1	203313_s_at	HIGH	Then	CG		gb:NM_003244.1 /DB_XREF=gi:4507472 /GEN=TGIF /FEA=FLmRNA /CNT=128 /TID=Hs.90077.0 /TIER=FL+Stack /STK=32 /UG=Hs.90077 /LL=7050 /DEF=Homo sapiens TG-interacting factor (TALE family homeobox) (TGIF), mRNA. /PROD=TG-interacting factor (TALE family homeobox) /FL=gb:NM_003244.1 gb:BC000814.1 gb:AF179900.1
136	0.1127841	16857		If	PTEN	217492_s_at	HIGH	Then	CG		gb:AF023139.1 /DB_XREF=gi:2749973 /GEN=MMAC1 /FEA=mRNA /CNT=2 /TID=Hs.278506.0 /TIER=ConsEnd /STK=0 /UG=Hs.278506 /LL=11191 /UG_TITLE=phosphatase and tensin homolog (mutated in multiple advanced cancers 1), pseudogene 1 /DEF=Homo sapiens multiple advanced cancers protein (MMAC1) pseudo mRNA, partial sequence.
137	0.1116418	7582		If	TTC3	208073_x_at	LOW	Then	CG		gb:NM_003316.1 /DB_XREF=gi:10835036 /GEN=TTC3 /FEA=FLmRNA /CNT=2 /TID=Hs.118174.0 /TIER=FL /STK=0 /UG=Hs.118174 /LL=7267 /DEF=Homo sapiens tetratricopeptide repeat domain 3 (TTC3), mRNA. /PROD=tetratricopeptide repeat domain 3 /FL=gb:D84295.1 gb:NM_003316.1
138	0.1115862	1674		If	IFRD1	202146_at	HIGH	Then	CG		gb:AA747426 /DB_XREF=gi:2787384 /DB_XREF=nx88e08.s1 /CLONE=IMAGE:1269350 /FEA=FLmRNA /CNT=159 /TID=Hs.7879.0 /TIER=Stack /STK=48 /UG=Hs.7879 /LL=3475 /UG_GENE=IFRD1 /UG_TITLE=interferon-related developmental regulator 1 /FL=gb:NM_001550.1 gb:BC001272.1
139	0.1096414	1198		If	MARCKS	201670_s_at	LOW	Then	CG		gb:M68956.1 /DB_XREF=gi:187386 /GEN=MACS /FEA=FLmRNA /CNT=335 /TID=Hs.75607.0 /TIER=FL /STK=4 /UG=Hs.75607 /LL=4082 /DEF=Human myristoylated alanine-rich C-kinase substrate mRNA, complete cds. /PROD=myristoylated alanine-rich C-kinase substrate /FL=gb:M68956.1 gb:D10522.1 gb:NM_002356.4
140	0.1086657	6716		If	ISLR	207191_s_at	LOW	Then	CG		gb:NM_005545.1 /DB_XREF=gi:5031808 /GEN=ISLR /FEA=FLmRNA /CNT=7 /TID=Hs.102171.0 /TIER=FL /STK=0 /UG=Hs.102171 /LL=3671 /DEF=Homo sapiens immunoglobulin superfamily containing leucine-rich repeat (ISLR), mRNA. /PROD=immunoglobulin superfamily containingleucine-rich repeat /FL=gb:AB003184.1 gb:NM_005545.1
141	0.1076042	11886		If	CEBPB	212501_at	HIGH	Then	CG		gb:AL564683 /DB_XREF=gi:12915335 /DB_XREF=AL564683 /CLONE=CS0DM007YK12 (3 prime) /FEA=FLmRNA /CNT=136 /TID=Hs.99029.0 /TIER=Stack /STK=12 /UG=Hs.99029 /LL=1051 /UG_GENE=CEBPB /UG_TITLE=CCAATenhancer binding protein (CEBP), beta /FL=gb:NM_005194.1
142	0.1071580	11651		If	QKI	212265_at	HIGH	Then	CG		gb:AL031781 /DB_XREF=gi:4038570 /FEA=FLmRNA /CNT=206 /TID=Hs.15020.1 /TIER=Stack /STK=19 /UG=Hs.15020 /LL=9444 /UG_GENE=QKI /UG_TITLE=homolog of mouse quaking QKI (KH domain RNA binding protein) /DEF=Human DNA sequence from clone 51J12 on chromosome 6q26-27. Contains the 3 part of the alternatively spliced gene for the human orthologs of mouse QKI-7 and QKI-7B (KH Domain RNA Binding proteins) and…
143	0.1054928	1609		If	IER2	202081_at	HIGH	Then	CG		gb:NM_004907.1 /DB_XREF=gi:4758313 /GEN=ETR101 /FEA=FLmRNA /CNT=234 /TID=Hs.737.0 /TIER=FL+Stack /STK=89 /UG=Hs.737 /LL=9592 /DEF=Homo sapiens immediate early protein (ETR101), mRNA. /PROD=immediate early protein /FL=gb:BC003625.1 gb:NM_004907.1 gb:M62831.1
144	0.1025418	959		If	DPYSL3	201431_s_at	LOW	Then	CG		gb:NM_001387.1 /DB_XREF=gi:4503378 /GEN=DPYSL3 /FEA=FLmRNA /CNT=370 /TID=Hs.74566.0 /TIER=FL+Stack /STK=130 /UG=Hs.74566 /LL=1809 /DEF=Homo sapiens dihydropyrimidinase-like 3 (DPYSL3), mRNA. /PROD=dihydropyrimidinase-like 3 /FL=gb:NM_001387.1 gb:D78014.1
145	0.1013989	744		If	ERP29	201216_at	LOW	Then	CG		gb:NM_006817.2 /DB_XREF=gi:13124889 /GEN=ERP28 /FEA=FLmRNA /CNT=323 /TID=Hs.75841.0 /TIER=FL /STK=1 /UG=Hs.75841 /LL=10961 /DEF=Homo sapiens endoplasmic reticulum lumenal protein (ERP28), mRNA. /PROD=endoplasmic reticulum lumenal protein ERp28precursor /FL=gb:NM_006817.2
146	0.1008048	11384		If	H3F3B	211997_x_at	HIGH	Then	CG		gb:NM_005324.1 /DB_XREF=gi:4885384 /GEN=H3F3B /FEA=FLmRNA /CNT=495 /TID=Hs.180877.1 /TIER=FL+Stack /STK=11 /UG=Hs.180877 /LL=3021 /DEF=Homo sapiens H3 histone, family 3B (H3.3B) (H3F3B), mRNA. /PROD=H3 histone, family 3B (H3.3B) /FL=gb:NM_005324.1
147	0.0999091	85		If	HSP90AB1	200064_at	HIGH	Then	CG		gb:AF275719.1 /DB_XREF=gi:9082288 /GEN=HSP90BETA /FEA=FLmRNA /CNT=474 /TID=Hs.74335.0 /TIER=FL /STK=0 /UG=Hs.74335 /LL=3326 /DEF=Homo sapiens isolate Liv chaperone protein HSP90 beta (HSP90BETA) mRNA, complete cds. /PROD=chaperone protein HSP90 beta /FL=gb:BC004928.1 gb:NM_007355.1 gb:M16660.1 gb:AF275719.1
148	0.0995411	21602		If	TOB2	222243_s_at	HIGH	Then	CG		gb:AB051450.1 /DB_XREF=gi:13359198 /GEN=KIAA1663 /FEA=mRNA /CNT=1 /TID=Hs.4994.1 /TIER=ConsEnd /STK=0 /UG=Hs.4994 /LL=10766 /DEF=Homo sapiens mRNA for KIAA1663 protein, partial cds. /PROD=KIAA1663 protein
149	0.0978640	6653		If	HNRNPH3	207127_s_at	HIGH	Then	CG		gb:NM_021644.1 /DB_XREF=gi:11056058 /GEN=HNRPH3 /FEA=FLmRNA /CNT=8 /TID=Hs.279681.0 /TIER=FL /STK=0 /UG=Hs.279681 /LL=3189 /DEF=Homo sapiens heterogeneous nuclear ribonucleoprotein H3 (2H9) (HNRPH3), mRNA. /PROD=DKFZP586F0222 protein /FL=gb:NM_021644.1
150	0.0952756	10916		If	RTN4	211509_s_at	HIGH	Then	CG		gb:AB015639.1 /DB_XREF=gi:5821139 /GEN=ASY /FEA=FLmRNA /CNT=1 /TID=Hs.65450.4 /TIER=FL /STK=0 /UG=Hs.65450 /LL=57142 /UG_TITLE=reticulon 4 /DEF=Homo sapiens ASY mRNA, complete cds. /FL=gb:AB015639.1
151	0.0942477	14097		If	CDC42EP4	214721_x_at	HIGH	Then	CG		gb:AL162074.1 /DB_XREF=gi:7328153 /GEN=DKFZp762L106 /FEA=mRNA /CNT=32 /TID=Hs.3903.1 /TIER=ConsEnd /STK=0 /UG=Hs.3903 /LL=23580 /DEF=Homo sapiens mRNA; cDNA DKFZp762L106 (from clone DKFZp762L106); partial cds. /PROD=hypothetical protein
152	0.0933472	1098		If	SAMM50	201570_at	LOW	Then	CG		gb:NM_015380.1 /DB_XREF=gi:7661541 /GEN=CGI-51 /FEA=FLmRNA /CNT=205 /TID=Hs.4877.0 /TIER=FL+Stack /STK=69 /UG=Hs.4877 /LL=25813 /DEF=Homo sapiens CGI-51 protein (CGI-51), mRNA. /PROD=CGI-51 protein /FL=gb:NM_015380.1 gb:AF151809.1
153	0.0916368	13819		If	NAT1	214440_at	LOW	Then	CG		gb:NM_000662.1 /DB_XREF=gi:4505334 /GEN=NAT1 /FEA=FLmRNA /CNT=37 /TID=Hs.155956.0 /TIER=FL /STK=6 /UG=Hs.155956 /LL=9 /DEF=Homo sapiens N-acetyltransferase 1 (arylamine N-acetyltransferase) (NAT1), mRNA. /PROD=N-acetyltransferase 1 /FL=gb:NM_000662.1
154	0.0913391	11339		If	NOLC1	211951_at	HIGH	Then	CG		gb:D21262.1 /DB_XREF=gi:434764 /GEN=KIAA0035 /FEA=mRNA /CNT=426 /TID=Hs.75337.1 /TIER=Stack /STK=144 /UG=Hs.75337 /LL=9221 /DEF=Human mRNA for KIAA0035 gene, partial cds. /PROD=ORF
155	0.0898880	8563		If	H3F3B	209069_s_at	HIGH	Then	CG		gb:BC001124.1 /DB_XREF=gi:12654576 /FEA=FLmRNA /CNT=238 /TID=Hs.181307.1 /TIER=FL /STK=0 /UG=Hs.181307 /LL=3020 /UG_GENE=H3F3A /DEF=Homo sapiens, H3 histone, family 3A, clone MGC:2161, mRNA, complete cds. /PROD=H3 histone, family 3A /FL=gb:BC001124.1
156	0.0885545	3770		If	RLF	204243_at	HIGH	Then	CG		gb:NM_012421.1 /DB_XREF=gi:6912631 /GEN=RLF /FEA=FLmRNA /CNT=74 /TID=Hs.13321.0 /TIER=FL+Stack /STK=20 /UG=Hs.13321 /LL=6018 /DEF=Homo sapiens rearranged L-myc fusion sequence (RLF), mRNA. /PROD=rearranged L-myc fusion sequence /FL=gb:NM_012421.1 gb:U22377.1
157	0.0875482	4427		If	SAP30	204900_x_at	HIGH	Then	CG		gb:NM_003864.1 /DB_XREF=gi:4506782 /GEN=SAP30 /FEA=FLmRNA /CNT=56 /TID=Hs.20985.0 /TIER=FL+Stack /STK=13 /UG=Hs.20985 /LL=8819 /DEF=Homo sapiens sin3-associated polypeptide, 30kD (SAP30), mRNA. /PROD=sin3 associated polypeptide p30 /FL=gb:AF055993.1 gb:NM_003864.1
158	0.0873755	11806		If	KIAA0930	212421_at	LOW	Then	CG		gb:AB023147.1 /DB_XREF=gi:4589503 /GEN=KIAA0930 /FEA=mRNA /CNT=143 /TID=Hs.13255.0 /TIER=ConsEnd /STK=4 /UG=Hs.13255 /LL=23313 /DEF=Homo sapiens mRNA for KIAA0930 protein, partial cds. /PROD=KIAA0930 protein
159	0.0863071	1422		If	SSR1	201894_s_at	LOW	Then	CG		gb:NM_001920.1 /DB_XREF=gi:4503270 /GEN=DCN /FEA=FLmRNA /CNT=238 /TID=Hs.76152.0 /TIER=FL /STK=0 /UG=Hs.76152 /LL=1634 /DEF=Homo sapiens decorin (DCN), mRNA. /PROD=decorin /FL=gb:NM_001920.1 gb:AF138300.1 gb:AF138304.1 gb:M14219.1
160	0.0859064	18849		If	PSMD10	219485_s_at	LOW	Then	CG		gb:NM_002814.1 /DB_XREF=gi:4506216 /GEN=PSMD10 /FEA=FLmRNA /CNT=29 /TID=Hs.7756.0 /TIER=FL /STK=1 /UG=Hs.7756 /LL=5716 /DEF=Homo sapiens proteasome (prosome, macropain) 26S subunit, non-ATPase, 10 (PSMD10), mRNA. /PROD=proteasome (prosome, macropain) 26S subunit,non-ATPase, 10 /FL=gb:D83197.1 gb:AB009619.1 gb:NM_002814.1
161	0.0849603	705		If	UBA2	201177_s_at	HIGH	Then	CG		gb:NM_005499.1 /DB_XREF=gi:4885648 /GEN=UBA2 /FEA=FLmRNA /CNT=290 /TID=Hs.4311.0 /TIER=FL+Stack /STK=100 /UG=Hs.4311 /LL=10054 /DEF=Homo sapiens SUMO-1 activating enzyme subunit 2 (UBA2), mRNA. /PROD=SUMO-1 activating enzyme subunit 2 /FL=gb:AF110957.1 gb:NM_005499.1 gb:AL136905.1 gb:AF090384.1 gb:BC003153.1 gb:U35832.1 gb:AF079566.1
162	0.0849299	8459		If	FADS1	208964_s_at	HIGH	Then	CG		gb:AL512760.1 /DB_XREF=gi:12224983 /GEN=DKFZp762M2311 /FEA=FLmRNA /CNT=311 /TID=Hs.132898.0 /TIER=FL+Stack /STK=56 /UG=Hs.132898 /LL=3992 /DEF=Homo sapiens mRNA; cDNA DKFZp762M2311 (from clone DKFZp762M2311); complete cds. /PROD=hypothetical protein /FL=gb:AF226273.1 gb:AL512760.1 gb:NM_013402.2 gb:AF199596.1 gb:AF084558.1
163	0.0842717	11503		If	RHOQ	212117_at	HIGH	Then	CG		gb:BF978689 /DB_XREF=gi:12345904 /DB_XREF=602149457F2 /CLONE=IMAGE:4308014 /FEA=EST /CNT=226 /TID=Hs.166982.1 /TIER=Stack /STK=12 /UG=Hs.166982 /LL=5281 /UG_GENE=PIGF /UG_TITLE=phosphatidylinositol glycan, class F
164	0.0837785	8169		If	SRSF3	208673_s_at	HIGH	Then	CG		gb:AF107405.1 /DB_XREF=gi:5531903 /GEN=SFRS3 /FEA=FLmRNA /CNT=429 /TID=Hs.167460.1 /TIER=FL /STK=0 /UG=Hs.167460 /LL=6428 /DEF=Homo sapiens pre-mRNA splicing factor (SFRS3) mRNA, complete cds. /PROD=pre-mRNA splicing factor /FL=gb:BC000914.1 gb:AF107405.1
165	0.0807859	753		If	SRRM1	201225_s_at	HIGH	Then	CG		gb:NM_005839.1 /DB_XREF=gi:5032118 /GEN=SRM160 /FEA=FLmRNA /CNT=230 /TID=Hs.18192.0 /TIER=FL+Stack /STK=35 /UG=Hs.18192 /LL=10250 /DEF=Homo sapiens SerArg-related nuclear matrix protein (plenty of prolines 101-like) (SRM160), mRNA. /PROD=SerArg-related nuclear matrix protein (plentyof prolines 101-like) /FL=gb:NM_005839.1 gb:AF048977.1
166	0.0803559	5001		If	CRLF3	205474_at	LOW	Then	CG		gb:NM_015986.1 /DB_XREF=gi:7705331 /GEN=CREME9 /FEA=FLmRNA /CNT=41 /TID=Hs.7120.0 /TIER=FL+Stack /STK=9 /UG=Hs.7120 /LL=51379 /DEF=Homo sapiens cytokine receptor-like molecule 9 (CREME9), mRNA. /PROD=cytokine receptor-like molecule 9 /FL=gb:NM_015986.1 gb:AF046059.1 gb:AF120151.1
167	0.0771984	9693		If	HSP90AA1	210211_s_at	HIGH	Then	CG		gb:AF028832.1 /DB_XREF=gi:3287488 /FEA=FLmRNA /CNT=25 /TID=Hs.289088.0 /TIER=FL /STK=0 /UG=Hs.289088 /LL=3320 /UG_GENE=HSPCA /DEF=Homo sapiens Hsp89-alpha-delta-N mRNA, complete cds. /PROD=Hsp89-alpha-delta-N /FL=gb:AF028832.1
168	0.0768570	3580		If	PTEN	204053_x_at	HIGH	Then	CG		gb:U96180.1 /DB_XREF=gi:2039369 /GEN=TEP1 /FEA=FLmRNA /CNT=74 /TID=Hs.10712.0 /TIER=FL /STK=0 /UG=Hs.10712 /LL=5728 /DEF=Human protein tyrosine phosphatase (TEP1) mRNA, complete cds. /PROD=protein tyrosine phosphatase /FL=gb:U96180.1 gb:U92436.1 gb:U93051.1 gb:NM_000314.1
169	0.0767169	17456		If	AGFG1	218091_at	HIGH	Then	CG		gb:AI989512 /DB_XREF=gi:5836393 /DB_XREF=ws25f10.x1 /CLONE=IMAGE:2498251 /FEA=FLmRNA /CNT=153 /TID=Hs.171545.0 /TIER=Stack /STK=21 /UG=Hs.171545 /LL=3267 /UG_GENE=HRB /UG_TITLE=HIV-1 Rev binding protein /FL=gb:NM_004504.2
170	0.0764152	18399		If	RNF34	219035_s_at	LOW	Then	CG		gb:NM_025126.1 /DB_XREF=gi:13376704 /GEN=FLJ21786 /FEA=FLmRNA /CNT=44 /TID=Hs.316809.0 /TIER=FL /STK=0 /UG=Hs.316809 /LL=80196 /DEF=Homo sapiens hypothetical protein FLJ21786 (FLJ21786), mRNA. /PROD=hypothetical protein FLJ21786 /FL=gb:NM_025126.1
171	0.0759714	9284		If	CNPY2	209796_s_at	LOW	Then	CG		gb:BC001027.1 /DB_XREF=gi:12654402 /FEA=FLmRNA /CNT=54 /TID=Hs.8752.1 /TIER=FL+Stack /STK=21 /UG=Hs.8752 /LL=10330 /UG_GENE=TMEM4 /DEF=Homo sapiens, transmembrane protein 4, clone MGC:1545, mRNA, complete cds. /PROD=transmembrane protein 4 /FL=gb:AF186113.1 gb:BC001027.1
172	0.0753736	12444		If	NTAN1	213061_s_at	LOW	Then	CG		gb:AA643304 /DB_XREF=gi:2568522 /DB_XREF=nr59a09.s1 /CLONE=IMAGE:1172248 /FEA=EST /CNT=77 /TID=Hs.170218.2 /TIER=Stack /STK=50 /UG=Hs.170218 /LL=23042 /UG_GENE=KIAA0251 /UG_TITLE=KIAA0251 protein
173	0.0745317	21911		If	BTN3A3	38241_at	LOW	Then	CG		Cluster Incl. U90548:Human butyrophilin (BTF3) mRNA, complete cds /cds=(171,1925) /gb=U90548 /gi=2062697 /ug=Hs.167741 /len=2926
174	0.0740653	2772		If	PEX5	203244_at	HIGH	Then	CG		gb:NM_000319.1 /DB_XREF=gi:4506346 /GEN=PXR1 /FEA=FLmRNA /CNT=103 /TID=Hs.158084.0 /TIER=FL+Stack /STK=35 /UG=Hs.158084 /LL=5830 /DEF=Homo sapiens peroxisome receptor 1 (PXR1), mRNA. /PROD=peroxisome receptor 1 /FL=gb:U19721.1 gb:NM_000319.1
175	0.0735673	1830		If	RSRC2	202302_s_at	HIGH	Then	CG		gb:NM_023012.1 /DB_XREF=gi:12711677 /GEN=FLJ11021 /FEA=FLmRNA /CNT=200 /TID=Hs.81648.0 /TIER=FL+Stack /STK=71 /UG=Hs.81648 /LL=65117 /DEF=Homo sapiens hypothetical protein FLJ11021 similar to splicing factor, arginineserine-rich 4 (FLJ11021), mRNA. /PROD=hypothetical protein FLJ11021 similar tosplicing factor, arginineserine-rich 4 /FL=gb:NM_023012.1
176	0.0735352	5130		If	DIAPH2	205603_s_at	HIGH	Then	CG		gb:NM_007309.1 /DB_XREF=gi:6382070 /GEN=DIAPH2 /FEA=FLmRNA /CNT=40 /TID=Hs.226483.1 /TIER=FL+Stack /STK=27 /UG=Hs.226483 /LL=1730 /DEF=Homo sapiens diaphanous (Drosophila, homolog) 2 (DIAPH2), transcript variant 12C, mRNA. /PROD=diaphanous 2 isoform 12C /FL=gb:NM_007309.1
177	0.0729431	12244		If	MT1E	212859_x_at	HIGH	Then	CG		gb:BF217861 /DB_XREF=gi:11111447 /DB_XREF=601885414F1 /CLONE=IMAGE:4103955 /FEA=DNA /CNT=149 /TID=Hs.74170.0 /TIER=Stack /STK=84 /UG=Hs.74170 /LL=4493 /UG_GENE=MT1E /UG_TITLE=metallothionein 1E (functional)
178	0.0720035	12660		If	DHRS1	213279_at	LOW	Then	CG		gb:AL050217.1 /DB_XREF=gi:4884458 /FEA=mRNA /CNT=62 /TID=Hs.308467.0 /TIER=Stack /STK=52 /UG=Hs.308467 /UG_TITLE=Homo sapiens mRNA; cDNA DKFZp586I0523 (from clone DKFZp586I0523) /DEF=Homo sapiens mRNA; cDNA DKFZp586I0523 (from clone DKFZp586I0523).
179	0.0703584	6698		If	CDH11	207173_x_at	LOW	Then	CG		gb:D21254.1 /DB_XREF=gi:575577 /GEN=osf-4 /FEA=FLmRNA /CNT=8 /TID=Hs.75929.0 /TIER=FL /STK=0 /UG=Hs.75929 /LL=1009 /DEF=Human mRNA for OB-cadherin-1, complete cds. /PROD=OB-cadherin-1 /FL=gb:L34056.1 gb:NM_001797.1 gb:D21254.1
180	0.0697117	11799		If	SEPT6	212414_s_at	LOW	Then	CG		gb:D50918.1 /DB_XREF=gi:1469178 /GEN=KIAA0128 /FEA=mRNA /CNT=148 /TID=Hs.90998.0 /TIER=Stack /STK=14 /UG=Hs.90998 /LL=23157 /UG_TITLE=KIAA0128 protein; septin 2 /DEF=Human mRNA for KIAA0128 gene, partial cds.
181	0.0691638	1521		If	HNRPDL	201993_x_at	HIGH	Then	CG		gb:NM_005463.1 /DB_XREF=gi:4885422 /GEN=HNRPDL /FEA=FLmRNA /CNT=147 /TID=Hs.170311.0 /TIER=FL+Stack /STK=29 /UG=Hs.170311 /LL=9987 /DEF=Homo sapiens heterogeneous nuclear ribonucleoprotein D-like (HNRPDL), mRNA. /PROD=heterogeneous nuclear ribonucleoprotein D-like /FL=gb:AB017019.1 gb:NM_005463.1
182	0.0672040	16843		If	HLA-DMA	217478_s_at	LOW	Then	CG		gb:X76775 /DB_XREF=gi:512468 /FEA=DNA_1 /CNT=1 /TID=Hs.77522.1 /TIER=ConsEnd /STK=0 /UG=Hs.77522 /LL=3108 /UG_GENE=HLA-DMA /UG_TITLE=major histocompatibility complex, class II, DM alpha /DEF=H.sapiens HLA-DMA gene
183	0.0671852	9158		If	SERBP1	209669_s_at	HIGH	Then	CG		gb:BC003049.1 /DB_XREF=gi:12804376 /FEA=FLmRNA /CNT=102 /TID=Hs.324067.0 /TIER=FL+Stack /STK=11 /UG=Hs.324067 /DEF=Homo sapiens, Similar to DKFZP564M2423 protein, clone MGC:684, mRNA, complete cds. /PROD=Similar to DKFZP564M2423 protein /FL=gb:BC003049.1
184	0.0669669	1187		If	ARL1	201659_s_at	LOW	Then	CG		gb:NM_001177.2 /DB_XREF=gi:4755126 /GEN=ARL1 /FEA=FLmRNA /CNT=219 /TID=Hs.242894.0 /TIER=FL+Stack /STK=51 /UG=Hs.242894 /LL=400 /DEF=Homo sapiens ADP-ribosylation factor-like 1 (ARL1), mRNA. /PROD=ADP-ribosylation factor-like 1 /FL=gb:L28997.1 gb:NM_001177.2
185	0.0668173	1978		If	CTSK	202450_s_at	LOW	Then	CG		gb:NM_000396.1 /DB_XREF=gi:4503150 /GEN=CTSK /FEA=FLmRNA /CNT=288 /TID=Hs.83942.0 /TIER=FL+Stack /STK=163 /UG=Hs.83942 /LL=1513 /DEF=Homo sapiens cathepsin K (pycnodysostosis) (CTSK), mRNA. /PROD=cathepsin K (pycnodysostosis) /FL=gb:NM_000396.1 gb:U13665.1
186	0.0661396	698		If	BHLHE40	201170_s_at	HIGH	Then	CG		gb:NM_003670.1 /DB_XREF=gi:4503298 /GEN=BHLHB2 /FEA=FLmRNA /CNT=243 /TID=Hs.171825.0 /TIER=FL+Stack /STK=55 /UG=Hs.171825 /LL=8553 /DEF=Homo sapiens basic helix-loop-helix domain containing, class B, 2 (BHLHB2), mRNA. /PROD=differentiated embryo chondrocyte expressed gene1 /FL=gb:AB004066.1 gb:NM_003670.1
187	0.0655253	852		If	EMP1	201324_at	HIGH	Then	CG		gb:NM_001423.1 /DB_XREF=gi:4503558 /GEN=EMP1 /FEA=FLmRNA /CNT=250 /TID=Hs.79368.0 /TIER=FL+Stack /STK=64 /UG=Hs.79368 /LL=2012 /DEF=Homo sapiens epithelial membrane protein 1 (EMP1), mRNA. /PROD=epithelial membrane protein 1 /FL=gb:U77085.1 gb:NM_001423.1 gb:U43916.1
188	0.0648674	1378		If	CAPG	201850_at	LOW	Then	CG		gb:NM_001747.1 /DB_XREF=gi:4502560 /GEN=CAPG /FEA=FLmRNA /CNT=265 /TID=Hs.82422.0 /TIER=FL+Stack /STK=106 /UG=Hs.82422 /LL=822 /DEF=Homo sapiens capping protein (actin filament), gelsolin-like (CAPG), mRNA. /PROD=capping protein (actin filament), gelsolin-like /FL=gb:BC000728.1 gb:NM_001747.1 gb:M94345.1
189	0.0647955	11581		If	IL6ST	212195_at	HIGH	Then	CG		gb:AL049265.1 /DB_XREF=gi:4500013 /FEA=mRNA /CNT=227 /TID=Hs.71968.0 /TIER=Stack /STK=105 /UG=Hs.71968 /UG_TITLE=Homo sapiens mRNA; cDNA DKFZp564F053 (from clone DKFZp564F053) /DEF=Homo sapiens mRNA; cDNA DKFZp564F053 (from clone DKFZp564F053).
190	0.0644107	11508		If	Hs.709193	212122_at	HIGH	Then	CG		gb:AW771590 /DB_XREF=gi:7703647 /DB_XREF=hn58g08.x1 /CLONE=IMAGE:3032126 /FEA=EST /CNT=226 /TID=Hs.166982.1 /TIER=Stack /STK=8 /UG=Hs.166982 /LL=5281 /UG_GENE=PIGF /UG_TITLE=phosphatidylinositol glycan, class F
191	0.0641976	3785		If	CHD1	204258_at	HIGH	Then	CG		gb:NM_001270.1 /DB_XREF=gi:4557446 /GEN=CHD1 /FEA=FLmRNA /CNT=64 /TID=Hs.22670.0 /TIER=FL+Stack /STK=10 /UG=Hs.22670 /LL=1105 /DEF=Homo sapiens chromodomain helicase DNA binding protein 1 (CHD1), mRNA. /PROD=chromodomain helicase DNA binding protein 1 /FL=gb:AF006513.1 gb:NM_001270.1
192	0.0640605	12674		If	TRIM22	213293_s_at	LOW	Then	CG		gb:AA083478 /DB_XREF=gi:1625564 /DB_XREF=zn32e02.s1 /CLONE=IMAGE:549146 /FEA=mRNA /CNT=45 /TID=Hs.295978.0 /TIER=Stack /STK=23 /UG=Hs.295978 /UG_TITLE=Homo sapiens mRNA full length insert cDNA clone EUROIMAGE 746039
193	0.0621597	8367		If	REEP5	208872_s_at	LOW	Then	CG		gb:AA814140 /DB_XREF=gi:2883736 /DB_XREF=ob25c08.s1 /CLONE=IMAGE:1324718 /FEA=FLmRNA /CNT=280 /TID=Hs.178112.0 /TIER=Stack /STK=20 /UG=Hs.178112 /LL=7905 /UG_GENE=D5S346 /UG_TITLE=DNA segment, single copy probe LNS-CAILNS-CAII (deleted in polyposis /FL=gb:BC000232.1
194	0.0619231	909		If	CACYBP	201381_x_at	LOW	Then	CG		gb:AF057356.1 /DB_XREF=gi:3063652 /FEA=FLmRNA /CNT=247 /TID=Hs.27258.0 /TIER=FL /STK=7 /UG=Hs.27258 /LL=27101 /UG_GENE=CACYBP /DEF=Homo sapiens calcyclin binding protein mRNA, complete cds. /PROD=calcyclin binding protein /FL=gb:AF057356.1 gb:NM_014412.1 gb:AF314752.1
195	0.0615102	688		If	CSDA	201160_s_at	HIGH	Then	CG		gb:AL556190 /DB_XREF=gi:12898634 /DB_XREF=AL556190 /CLONE=CS0DK011YH09 (5 prime) /FEA=FLmRNA /CNT=311 /TID=Hs.1139.0 /TIER=Stack /STK=57 /UG=Hs.1139 /LL=8531 /UG_GENE=CSDA /UG_TITLE=cold shock domain protein A /FL=gb:NM_003651.1
196	0.0601743	20581		If	TPK1	221218_s_at	LOW	Then	CG		gb:NM_022445.1 /DB_XREF=gi:11990617 /GEN=TPK1 /FEA=FLmRNA /CNT=2 /TID=Hs.58715.0 /TIER=FL /STK=0 /UG=Hs.58715 /LL=27010 /DEF=Homo sapiens mouse thiamin pyrophosphokinase homolog (TPK1), mRNA. /PROD=mouse thiamin pyrophosphokinase homolog /FL=gb:NM_022445.1
197	0.0600687	9982		If	VEGFA	210512_s_at	HIGH	Then	CG		gb:AF022375.1 /DB_XREF=gi:3719220 /FEA=FLmRNA /CNT=11 /TID=Hs.73793.0 /TIER=FL /STK=1 /UG=Hs.73793 /LL=7422 /UG_GENE=VEGF /DEF=Homo sapiens vascular endothelial growth factor mRNA, complete cds. /PROD=vascular endothelial growth factor /FL=gb:AF091352.1 gb:NM_003376.1 gb:AF022375.1 gb:M32977.1 gb:AB021221.1
198	0.0598860	12737		If	HNRNPA1	213356_x_at	HIGH	Then	CG		gb:AL568186 /DB_XREF=gi:12922280 /DB_XREF=AL568186 /CLONE=CS0DF035YA23 (3 prime) /FEA=EST /CNT=37 /TID=Hs.249495.6 /TIER=Stack /STK=27 /UG=Hs.249495 /LL=3178 /UG_GENE=HNRPA1 /UG_TITLE=heterogeneous nuclear ribonucleoprotein A1
199	0.0585962	1765		If	NNMT	202237_at	HIGH	Then	CG		gb:NM_006169.1 /DB_XREF=gi:5453789 /GEN=NNMT /FEA=FLmRNA /CNT=234 /TID=Hs.76669.0 /TIER=FL+Stack /STK=113 /UG=Hs.76669 /LL=4837 /DEF=Homo sapiens nicotinamide N-methyltransferase (NNMT), mRNA. /PROD=nicotinamide N-methyltransferase /FL=gb:NM_006169.1 gb:BC000234.1 gb:U08021.1
200	0.0566301	8915		If	PHF20	209422_at	HIGH	Then	CG		gb:AL109965 /DB_XREF=gi:9663113 /FEA=FLmRNA /CNT=86 /TID=Hs.112594.0 /TIER=ConsEnd /STK=5 /UG=Hs.112594 /LL=80330 /UG_GENE=DKFZP434F0272 /UG_TITLE=hypothetical protein DKFZp434F0272 /DEF=Human DNA sequence from clone RP5-1121G12 on chromosome 20 Contains the 3 end of a gene encoding two isoforms (the hepatocellular carcinoma-associated antigen 58 (HCA58) and a putative novel protein containing a …
201	0.0540687	927		If	TRAM1	201399_s_at	LOW	Then	CG		gb:NM_014294.1 /DB_XREF=gi:7657654 /GEN=TRAM /FEA=FLmRNA /CNT=269 /TID=Hs.4147.0 /TIER=FL /STK=0 /UG=Hs.4147 /LL=23471 /DEF=Homo sapiens translocating chain-associating membrane protein (TRAM), mRNA. /PROD=translocating chain-associating membraneprotein /FL=gb:BC000687.1 gb:NM_014294.1
202	0.0528317	1058		If	EIF4A1	201530_x_at	HIGH	Then	CG		gb:NM_001416.1 /DB_XREF=gi:4503528 /GEN=EIF4A1 /FEA=FLmRNA /CNT=489 /TID=Hs.129673.0 /TIER=FL /STK=7 /UG=Hs.129673 /LL=1973 /DEF=Homo sapiens eukaryotic translation initiation factor 4A, isoform 1 (EIF4A1), mRNA. /PROD=eukaryotic translation initiation factor 4A,isoform 1 /FL=gb:NM_001416.1
203	0.0527856	896		If	ZFP36L2	201368_at	HIGH	Then	CG		gb:U07802 /DB_XREF=gi:984508 /FEA=FLmRNA /CNT=342 /TID=Hs.78909.0 /TIER=Stack /STK=115 /UG=Hs.78909 /LL=678 /UG_GENE=BRF2 /UG_TITLE=butyrate response factor 2 (EGF-response factor 2) /DEF=Human Tis11d gene, complete cds /FL=gb:BC005010.1 gb:NM_006887.1
204	0.0515150	772		If	RAF1	201244_s_at	HIGH	Then	CG		gb:NM_002880.1 /DB_XREF=gi:4506400 /GEN=RAF1 /FEA=FLmRNA /CNT=277 /TID=Hs.85181.0 /TIER=FL+Stack /STK=122 /UG=Hs.85181 /LL=5894 /DEF=Homo sapiens v-raf-1 murine leukemia viral oncogene homolog 1 (RAF1), mRNA. /PROD=v-raf-1 murine leukemia viral oncogene homolog1 /FL=gb:NM_002880.1
205	0.0509788	834		If	ANP32B	201306_s_at	HIGH	Then	CG		gb:NM_006401.1 /DB_XREF=gi:5454087 /GEN=SSP29 /FEA=FLmRNA /CNT=325 /TID=Hs.84264.0 /TIER=FL+Stack /STK=17 /UG=Hs.84264 /LL=10541 /DEF=Homo sapiens acidic protein rich in leucines (SSP29), mRNA. /PROD=acidic protein rich in leucines /FL=gb:U70439.1 gb:NM_006401.1
206	0.0484374	20942		If	TAF1D	221580_s_at	HIGH	Then	CG		gb:BC001972.1 /DB_XREF=gi:12805036 /FEA=FLmRNA /CNT=60 /TID=Hs.301732.1 /TIER=FL+Stack /STK=38 /UG=Hs.301732 /LL=79101 /UG_GENE=MGC5306 /DEF=Homo sapiens, clone MGC:5306, mRNA, complete cds. /PROD=Unknown (protein for MGC:5306) /FL=gb:BC001972.1
207	0.0475806	876		If	GPX3	201348_at	HIGH	Then	CG		gb:NM_002084.2 /DB_XREF=gi:6006000 /GEN=GPX3 /FEA=FLmRNA /CNT=468 /TID=Hs.172153.0 /TIER=FL+Stack /STK=256 /UG=Hs.172153 /LL=2878 /DEF=Homo sapiens glutathione peroxidase 3 (plasma) (GPX3), mRNA. /PROD=plasma glutathione peroxidase 3 precursor /FL=gb:NM_002084.2 gb:D00632.1 gb:AF217787.1
208	0.0474838	1001		If	JUNB	201473_at	HIGH	Then	CG		gb:NM_002229.1 /DB_XREF=gi:4504808 /GEN=JUNB /FEA=FLmRNA /CNT=328 /TID=Hs.198951.0 /TIER=FL+Stack /STK=181 /UG=Hs.198951 /LL=3726 /DEF=Homo sapiens jun B proto-oncogene (JUNB), mRNA. /PROD=jun B proto-oncogene /FL=gb:BC004250.1 gb:NM_002229.1
209	0.0470671	1093		If	ID2	201565_s_at	HIGH	Then	CG		gb:NM_002166.1 /DB_XREF=gi:4504570 /GEN=ID2 /FEA=FLmRNA /CNT=306 /TID=Hs.180919.0 /TIER=FL+Stack /STK=42 /UG=Hs.180919 /LL=3398 /DEF=Homo sapiens inhibitor of DNA binding 2, dominant negative helix-loop-helix protein (ID2), mRNA. /PROD=inhibitor of DNA binding 2, dominant negativehelix-loop-helix protein /FL=gb:NM_002166.1 gb:M97796.1 gb:D13891.1
210	0.0466940	21072		If	WDR74	221712_s_at	HIGH	Then	CG		gb:BC006351.1 /DB_XREF=gi:13623492 /FEA=FLmRNA /CNT=1 /TID=HsAffx.901021.1055 /TIER=FL /STK=0 /DEF=Homo sapiens, clone MGC:12596, mRNA, complete cds. /PROD=Unknown (protein for MGC:12596) /FL=gb:BC006351.1
211	0.0463643	21516		If	CCPG1	222156_x_at	LOW	Then	CG		gb:AK022459.1 /DB_XREF=gi:10433861 /FEA=mRNA /CNT=5 /TID=Hs.82506.1 /TIER=ConsEnd /STK=0 /UG=Hs.82506 /LL=57499 /UG_GENE=KIAA1254 /UG_TITLE=KIAA1254 protein /DEF=Homo sapiens cDNA FLJ12397 fis, clone MAMMA1002769, weakly similar to Homo sapiens cell cycle progression restoration 8 protein (CPR8) mRNA.
212	0.0463363	12454		If	DPT	213071_at	LOW	Then	CG		gb:AL049798 /DB_XREF=gi:4995638 /FEA=DNA /CNT=127 /TID=Hs.80552.1 /TIER=Stack /STK=38 /UG=Hs.80552 /LL=1805 /UG_GENE=DPT /UG_TITLE=dermatopontin /DEF=Human DNA sequence from clone 797M17 on chromosome 1q22-24.3. Contains the DPT gene for Dermatopontin, ESTs, an STS and GSSs
213	0.0450417	538		If	TXNIP	201010_s_at	HIGH	Then	CG		gb:NM_006472.1 /DB_XREF=gi:5454161 /GEN=VDUP1 /FEA=FLmRNA /CNT=488 /TID=Hs.179526.0 /TIER=FL /STK=0 /UG=Hs.179526 /LL=10628 /DEF=Homo sapiens upregulated by 1,25-dihydroxyvitamin D-3 (VDUP1), mRNA. /PROD=upregulated by 1,25-dihydroxyvitamin D-3 /FL=gb:NM_006472.1 gb:S73591.1
214	0.0440203	8586		If	GLOD4	209092_s_at	LOW	Then	CG		gb:AF061730.1 /DB_XREF=gi:12001995 /FEA=FLmRNA /CNT=209 /TID=Hs.279061.0 /TIER=FL+Stack /STK=27 /UG=Hs.279061 /LL=51031 /UG_GENE=LOC51031 /DEF=Homo sapiens clone 016b03 My027 protein mRNA, complete cds. /PROD=My027 protein /FL=gb:NM_016080.1 gb:AF151908.1 gb:AF061730.1
215	0.0420354	1288		If	WSB2	201760_s_at	LOW	Then	CG		gb:NM_018639.1 /DB_XREF=gi:8923880 /GEN=LOC55884 /FEA=FLmRNA /CNT=239 /TID=Hs.136644.0 /TIER=FL /STK=0 /UG=Hs.136644 /LL=55884 /DEF=Homo sapiens CS box-containing WD protein (LOC55884), mRNA. /PROD=CS box-containing WD protein /FL=gb:NM_018639.1 gb:AF229181.1 gb:AF163324.1
216	0.0416313	524		If	ACTR3	200996_at	LOW	Then	CG		gb:NM_005721.2 /DB_XREF=gi:7262289 /GEN=ACTR3 /FEA=FLmRNA /CNT=285 /TID=Hs.5321.0 /TIER=FL+Stack /STK=24 /UG=Hs.5321 /LL=10096 /DEF=Homo sapiens ARP3 (actin-related protein 3, yeast) homolog (ACTR3), mRNA. /PROD=ARP3 (actin-related protein 3, yeast) homolog /FL=gb:AF006083.1 gb:NM_005721.2
217	0.0410960	11183		If	EIF4A1	211787_s_at	HIGH	Then	CG		gb:BC006210.1 /DB_XREF=gi:13623224 /FEA=FLmRNA /CNT=1 /TID=HsAffx.900915.546 /TIER=FL /STK=0 /DEF=Homo sapiens, Similar to eukaryotic translation initiation factor 4A, isoform 1, clone MGC:8484, mRNA, complete cds. /PROD=Similar to eukaryotic translation initiationfactor 4A, isoform 1 /FL=gb:BC006210.1
218	0.0393655	274		If	GNB1	200746_s_at	LOW	Then	CG		gb:NM_002074.1 /DB_XREF=gi:11321584 /GEN=GNB1 /FEA=FLmRNA /CNT=478 /TID=Hs.215595.0 /TIER=FL+Stack /STK=146 /UG=Hs.215595 /LL=2782 /DEF=Homo sapiens guanine nucleotide binding protein (G protein), beta polypeptide 1 (GNB1), mRNA. /PROD=guanine nucleotide binding protein (G protein),beta polypeptide 1 /FL=gb:NM_002074.1 gb:BC004186.1
219	0.0383452	8079		If	MT1X	208581_x_at	HIGH	Then	CG		gb:NM_005952.1 /DB_XREF=gi:10835231 /GEN=MT1X /FEA=FLmRNA /CNT=2 /TID=Hs.278462.0 /TIER=FL /STK=0 /UG=Hs.278462 /LL=4501 /DEF=Homo sapiens metallothionein 1X (MT1X), mRNA. /PROD=metallothionein 1X /FL=gb:NM_005952.1
220	0.0377642	263		If	NACA	200735_x_at	HIGH	Then	CG		gb:NM_005594.1 /DB_XREF=gi:5031930 /GEN=NACA /FEA=FLmRNA /CNT=367 /TID=Hs.32916.0 /TIER=FL+Stack /STK=107 /UG=Hs.32916 /LL=4666 /DEF=Homo sapiens nascent-polypeptide-associated complex alpha polypeptide (NACA), mRNA. /PROD=nascent-polypeptide-associated complex alphapolypeptide /FL=gb:NM_005594.1 gb:AF054187.1
221	0.0373420	8132		If	NACA	208635_x_at	HIGH	Then	CG		gb:BF976260 /DB_XREF=gi:12343475 /DB_XREF=602245139F1 /CLONE=IMAGE:4336329 /FEA=FLmRNA /CNT=460 /TID=Hs.158164.1 /TIER=Stack /STK=124 /UG=Hs.158164 /LL=6890 /UG_GENE=ABCB2 /UG_TITLE=ATP-binding cassette, sub-family B (MDRTAP), member 2 /FL=gb:BC001849.1
222	0.0369457	1518		If	CREBL2	201990_s_at	LOW	Then	CG		gb:NM_001310.1 /DB_XREF=gi:4503034 /GEN=CREBL2 /FEA=FLmRNA /CNT=211 /TID=Hs.13313.0 /TIER=FL+Stack /STK=20 /UG=Hs.13313 /LL=1389 /DEF=Homo sapiens cAMP responsive element binding protein-like 2 (CREBL2), mRNA. /PROD=cAMP responsive element binding protein-like 2 /FL=gb:NM_001310.1 gb:AF039081.1
223	0.0369337	17616		If	MID1IP1	218251_at	HIGH	Then	CG		gb:NM_021242.1 /DB_XREF=gi:10864050 /GEN=STRAIT11499 /FEA=FLmRNA /CNT=121 /TID=Hs.236556.0 /TIER=FL+Stack /STK=40 /UG=Hs.236556 /LL=58526 /DEF=Homo sapiens hypothetical protein STRAIT11499 (STRAIT11499), mRNA. /PROD=hypothetical protein STRAIT11499 /FL=gb:NM_021242.1
224	0.0364582	12662		If	JUN	213281_at	HIGH	Then	CG		gb:BE327172 /DB_XREF=gi:9200948 /DB_XREF=hw08a05.x1 /CLONE=IMAGE:3182288 /FEA=EST /CNT=104 /TID=Hs.78465.1 /TIER=Stack /STK=91 /UG=Hs.78465 /LL=3725 /UG_GENE=JUN /UG_TITLE=v-jun avian sarcoma virus 17 oncogene homolog
225	0.0358445	6188		If	GLRX	206662_at	HIGH	Then	CG		gb:NM_002064.1 /DB_XREF=gi:4504024 /GEN=GLRX /FEA=FLmRNA /CNT=11 /TID=Hs.28988.0 /TIER=FL /STK=0 /UG=Hs.28988 /LL=2745 /DEF=Homo sapiens glutaredoxin (thioltransferase) (GLRX), mRNA. /PROD=glutaredoxin (thioltransferase) /FL=gb:NM_002064.1 gb:AF069668.1
226	0.0354809	3680		If	MFNG	204153_s_at	LOW	Then	CG		gb:NM_002405.1 /DB_XREF=gi:4505158 /GEN=MFNG /FEA=FLmRNA /CNT=88 /TID=Hs.31939.0 /TIER=FL+Stack /STK=21 /UG=Hs.31939 /LL=4242 /DEF=Homo sapiens manic fringe (Drosophila) homolog (MFNG), mRNA. /PROD=manic fringe (Drosophila) homolog /FL=gb:U94352.1 gb:NM_002405.1
227	0.0354678	514		If	SERPING1	200986_at	HIGH	Then	CG		gb:NM_000062.1 /DB_XREF=gi:4557378 /GEN=SERPING1 /FEA=FLmRNA /CNT=481 /TID=Hs.151242.0 /TIER=FL+Stack /STK=245 /UG=Hs.151242 /LL=710 /DEF=Homo sapiens serine (or cysteine) proteinase inhibitor, clade G (C1 inhibitor), member 1 (SERPING1), mRNA. /PROD=complement component 1 inhibitor precursor /FL=gb:M13690.1 gb:M13656.1 gb:NM_000062.1
228	0.0353793	839		If	SH3BGRL	201311_s_at	LOW	Then	CG		gb:AL515318 /DB_XREF=gi:12778811 /DB_XREF=AL515318 /CLONE=CL0BB030ZH05 (5 prime) /FEA=FLmRNA /CNT=361 /TID=Hs.14368.0 /TIER=Stack /STK=19 /UG=Hs.14368 /LL=6451 /UG_GENE=SH3BGRL /UG_TITLE=SH3 domain binding glutamic acid-rich protein like /FL=gb:AF042081.1 gb:AL136718.1 gb:NM_003022.1
229	0.0349682	4660		If	HSPE1	205133_s_at	HIGH	Then	CG		gb:NM_002157.1 /DB_XREF=gi:4504522 /GEN=HSPE1 /FEA=FLmRNA /CNT=47 /TID=Hs.1197.0 /TIER=FL+Stack /STK=32 /UG=Hs.1197 /LL=3336 /DEF=Homo sapiens heat shock 10kD protein 1 (chaperonin 10) (HSPE1), mRNA. /PROD=heat shock 10kD protein 1 (chaperonin 10) /FL=gb:NM_002157.1 gb:U07550.1
230	0.0349082	17721		If	FTSJ2	218356_at	LOW	Then	CG		gb:NM_013393.1 /DB_XREF=gi:7019376 /GEN=FJH1 /FEA=FLmRNA /CNT=90 /TID=Hs.279877.0 /TIER=FL+Stack /STK=36 /UG=Hs.279877 /LL=29960 /DEF=Homo sapiens cell division protein FtsJ (FJH1), mRNA. /PROD=cell division protein FtsJ /FL=gb:NM_013393.1 gb:AF093415.1
231	0.0348321	1525		If	SPEN	201997_s_at	HIGH	Then	CG		gb:NM_015001.1 /DB_XREF=gi:7657266 /GEN=KIAA0929 /FEA=FLmRNA /CNT=206 /TID=Hs.184245.0 /TIER=FL+Stack /STK=49 /UG=Hs.184245 /LL=23013 /DEF=Homo sapiens KIAA0929 protein Msx2 interacting nuclear target (MINT) homolog (KIAA0929), mRNA. /PROD=KIAA0929 protein Msx2 interacting nuclear target(MINT) homolog /FL=gb:NM_015001.1
232	0.0345093	17987		If	NUP37	218622_at	LOW	Then	CG		gb:NM_024057.1 /DB_XREF=gi:13129027 /GEN=MGC5585 /FEA=FLmRNA /CNT=69 /TID=Hs.5152.0 /TIER=FL+Stack /STK=21 /UG=Hs.5152 /LL=79023 /DEF=Homo sapiens hypothetical protein MGC5585 (MGC5585), mRNA. /PROD=hypothetical protein MGC5585 /FL=gb:BC000861.1 gb:NM_024057.1
233	0.0322070	115		If	EEF2	200094_s_at	HIGH	Then	CG		gb:AI004246 /DB_XREF=gi:3213756 /DB_XREF=ou03g06.x1 /CLONE=IMAGE:1625242 /FEA=EST /CNT=15 /TID=Hs.75309.1 /TIER=Stack /STK=9 /UG=Hs.75309 /LL=1938 /UG_GENE=EEF2 /UG_TITLE=eukaryotic translation elongation factor 2
234	0.0315091	2232		If	TOB1	202704_at	HIGH	Then	CG		gb:AA675892 /DB_XREF=gi:2775239 /DB_XREF=b03503s /CLONE=b03503 /FEA=FLmRNA /CNT=135 /TID=Hs.178137.0 /TIER=Stack /STK=40 /UG=Hs.178137 /LL=10140 /UG_GENE=TOB1 /UG_TITLE=transducer of ERBB2, 1 /FL=gb:D38305.1 gb:NM_005749.1
235	0.0301494	992		If	JUN	201464_x_at	HIGH	Then	CG		gb:BG491844 /DB_XREF=gi:13453356 /DB_XREF=602535931T1 /CLONE=IMAGE:4684998 /FEA=FLmRNA /CNT=376 /TID=Hs.78465.0 /TIER=Stack /STK=10 /UG=Hs.78465 /LL=3725 /UG_GENE=JUN /UG_TITLE=v-jun avian sarcoma virus 17 oncogene homolog /FL=gb:NM_002228.2 gb:BC002646.1
236	0.0300283	166		If	YWHAZ	200638_s_at	LOW	Then	CG		gb:BC003623.1 /DB_XREF=gi:13177678 /FEA=FLmRNA /CNT=413 /TID=Hs.75103.0 /TIER=FL+Stack /STK=34 /UG=Hs.75103 /LL=7534 /UG_GENE=YWHAZ /DEF=Homo sapiens, tyrosine 3-monooxygenasetryptophan 5-monooxygenase activation protein, zeta polypeptide, clone MGC:2153, mRNA, complete cds. /PROD=tyrosine 3-monooxygenasetryptophan5-monooxygenase activation protein, zeta polypeptide /FL=gb:NM_003406.1 gb:U28964.1…
237	0.0268877	19299		If	ADAMTS5	219935_at	HIGH	Then	CG		gb:NM_007038.1 /DB_XREF=gi:5901887 /GEN=ADAMTS5 /FEA=FLmRNA /CNT=20 /TID=Hs.58324.0 /TIER=FL /STK=0 /UG=Hs.58324 /LL=11096 /DEF=Homo sapiens a disintegrin-like and metalloprotease (reprolysin type) with thrombospondin type 1 motif, 5 (aggrecanase-2) (ADAMTS5), mRNA. /PROD=a disintegrin and metalloprotease withthrombospondin motifs-5 preproprotein /FL=gb:NM_007038.1 gb:AF142099.1
238	0.0267704	11594		If	MED13L	212208_at	HIGH	Then	CG		gb:AK023837.1 /DB_XREF=gi:10435894 /FEA=mRNA /CNT=188 /TID=Hs.4084.0 /TIER=Stack /STK=20 /UG=Hs.4084 /LL=23389 /UG_GENE=KIAA1025 /UG_TITLE=KIAA1025 protein /DEF=Homo sapiens cDNA FLJ13775 fis, clone PLACE4000369, moderately similar to Homo sapiens thyroid hormone receptor-associated protein complex component TRAP240 mRNA.
239	0.0262190	17884		If	SLC35A5	218519_at	LOW	Then	CG		gb:NM_017945.1 /DB_XREF=gi:8923656 /GEN=FLJ20730 /FEA=FLmRNA /CNT=99 /TID=Hs.237480.0 /TIER=FL+Stack /STK=48 /UG=Hs.237480 /LL=55032 /DEF=Homo sapiens hypothetical protein FLJ20730 (FLJ20730), mRNA. /PROD=hypothetical protein FLJ20730 /FL=gb:NM_017945.1 gb:BC005207.1
240	0.0254450	2238		If	BET1	202710_at	LOW	Then	CG		gb:BC000899.1 /DB_XREF=gi:12654162 /FEA=FLmRNA /CNT=159 /TID=Hs.23103.0 /TIER=FL+Stack /STK=46 /UG=Hs.23103 /LL=10282 /UG_GENE=BET1 /DEF=Homo sapiens, Golgi vesicular membrane trafficking protein p18, clone MGC:5210, mRNA, complete cds. /PROD=Golgi vesicular membrane trafficking proteinp18 /FL=gb:AF007551.1 gb:BC000899.1 gb:NM_005868.2
241	0.0252584	738		If	DDX3X	201210_at	HIGH	Then	CG		gb:NM_001356.2 /DB_XREF=gi:13514812 /GEN=DDX3 /FEA=FLmRNA /CNT=278 /TID=Hs.147916.0 /TIER=FL+Stack /STK=107 /UG=Hs.147916 /LL=1654 /DEF=Homo sapiens DEADH (Asp-Glu-Ala-AspHis) box polypeptide 3 (DDX3), transcript variant 2, mRNA. /PROD=DEADH (Asp-Glu-Ala-AspHis) box polypeptide 3 /FL=gb:U50553.1 gb:NM_001356.2 gb:AF000982.1 gb:AF061337.1
242	0.0251569	606		If	TM9SF2	201078_at	LOW	Then	CG		gb:NM_004800.1 /DB_XREF=gi:4758873 /GEN=TM9SF2 /FEA=FLmRNA /CNT=335 /TID=Hs.28757.0 /TIER=FL /STK=0 /UG=Hs.28757 /LL=9375 /DEF=Homo sapiens transmembrane 9 superfamily member 2 (TM9SF2), mRNA. /PROD=transmembrane 9 superfamily member 2 /FL=gb:U81006.1 gb:NM_004800.1
243	0.0241973	950		If	IFI30	201422_at	LOW	Then	CG		gb:NM_006332.1 /DB_XREF=gi:5453695 /GEN=IFI30 /FEA=FLmRNA /CNT=270 /TID=Hs.14623.0 /TIER=FL+Stack /STK=148 /UG=Hs.14623 /LL=10437 /DEF=Homo sapiens interferon, gamma-inducible protein 30 (IFI30), mRNA. /PROD=interferon, gamma-inducible protein 30 /FL=gb:J03909.1 gb:NM_006332.1 gb:AF097362.1
244	0.0241049	16474		If	DIMT1	217106_x_at	HIGH	Then	CG		gb:AF091078.1 /DB_XREF=gi:3859993 /FEA=mRNA /CNT=1 /TID=Hs.125819.4 /TIER=ConsEnd /STK=0 /UG=Hs.125819 /LL=27292 /UG_GENE=HSA9761 /DEF=Homo sapiens clone 559 unknown mRNA, complete sequence. /PROD=unknown
245	0.0234453	1030		If	NFKBIA	201502_s_at	HIGH	Then	CG		gb:AI078167 /DB_XREF=gi:3412575 /DB_XREF=oz30d08.x1 /CLONE=IMAGE:1676847 /FEA=FLmRNA /CNT=231 /TID=Hs.81328.0 /TIER=Stack /STK=46 /UG=Hs.81328 /LL=4792 /UG_GENE=NFKBIA /UG_TITLE=nuclear factor of kappa light polypeptide gene enhancer in B-cells inhibitor, alpha /FL=gb:NM_020529.1 gb:BC002601.1 gb:BC004983.1 gb:M69043.1
246	0.0233380	13244		If	NAP1L1	213864_s_at	HIGH	Then	CG		gb:AI985751 /DB_XREF=gi:5813028 /DB_XREF=wr76h07.x1 /CLONE=IMAGE:2493661 /FEA=EST /CNT=19 /TID=Hs.179662.3 /TIER=Stack /STK=8 /UG=Hs.179662 /LL=4673 /UG_GENE=NAP1L1 /UG_TITLE=nucleosome assembly protein 1-like 1
247	0.0229594	1766		If	NNMT	202238_s_at	HIGH	Then	CG		gb:NM_006169.1 /DB_XREF=gi:5453789 /GEN=NNMT /FEA=FLmRNA /CNT=234 /TID=Hs.76669.0 /TIER=FL+Stack /STK=113 /UG=Hs.76669 /LL=4837 /DEF=Homo sapiens nicotinamide N-methyltransferase (NNMT), mRNA. /PROD=nicotinamide N-methyltransferase /FL=gb:NM_006169.1 gb:BC000234.1 gb:U08021.1
248	0.0227533	11324		If	HSPA5	211936_at	HIGH	Then	CG		gb:AF216292.1 /DB_XREF=gi:7229461 /FEA=FLmRNA /CNT=464 /TID=Hs.75410.1 /TIER=FL+Stack /STK=37 /UG=Hs.75410 /LL=3309 /UG_GENE=HSPA5 /DEF=Homo sapiens endoplasmic reticulum lumenal Ca2+ binding protein grp78 mRNA, complete cds. /PROD=endoplasmic reticulum lumenal Ca2+ bindingprotein grp78 /FL=gb:AF216292.1
249	0.0211119	5684		If	CNBP	206158_s_at	HIGH	Then	CG		gb:NM_003418.1 /DB_XREF=gi:4827070 /GEN=ZNF9 /FEA=FLmRNA /CNT=18 /TID=Hs.2110.0 /TIER=FL /STK=0 /UG=Hs.2110 /LL=7555 /DEF=Homo sapiens zinc finger protein 9 (a cellular retroviral nucleic acid binding protein) (ZNF9), mRNA. /PROD=zinc finger protein 9 (a cellular retroviralnucleic acid binding protein) /FL=gb:NM_003418.1 gb:M28372.1
250	0.0208154	12147		If	TCF7L2	212762_s_at	HIGH	Then	CG		gb:AI375916 /DB_XREF=gi:4175906 /DB_XREF=tc14c12.x1 /CLONE=IMAGE:2063830 /FEA=mRNA /CNT=130 /TID=Hs.173638.0 /TIER=Stack /STK=13 /UG=Hs.173638 /LL=6934 /UG_GENE=TCF7L2 /UG_TITLE=transcription factor 7-like 2 (T-cell specific, HMG-box)
251	0.0206486	12508		If	OLFML2B	213125_at	LOW	Then	CG		gb:AW007573 /DB_XREF=gi:5856436 /DB_XREF=wt02e12.x1 /CLONE=IMAGE:2506318 /FEA=mRNA /CNT=69 /TID=Hs.43658.0 /TIER=Stack /STK=35 /UG=Hs.43658 /LL=25903 /UG_GENE=DKFZP586L151 /UG_TITLE=DKFZP586L151 protein
252	0.0202974	19896		If	TMEM176B	220532_s_at	LOW	Then	CG		gb:NM_014020.1 /DB_XREF=gi:7662497 /GEN=LR8 /FEA=FLmRNA /CNT=5 /TID=Hs.190161.0 /TIER=FL /STK=0 /UG=Hs.190161 /LL=28959 /DEF=Homo sapiens LR8 protein (LR8), mRNA. /PROD=LR8 protein /FL=gb:AF115384.1 gb:NM_014020.1
253	0.0195908	2121		If	GDE1	202593_s_at	LOW	Then	CG		gb:NM_016641.1 /DB_XREF=gi:7706616 /GEN=MIR16 /FEA=FLmRNA /CNT=176 /TID=Hs.107014.0 /TIER=FL /STK=0 /UG=Hs.107014 /LL=51573 /DEF=Homo sapiens membrane interacting protein of RGS16 (MIR16), mRNA. /PROD=membrane interacting protein of RGS16 /FL=gb:NM_016641.1 gb:AF212862.1
254	0.0193143	17998		If	ABHD10	218633_x_at	LOW	Then	CG		gb:NM_018394.1 /DB_XREF=gi:8923000 /GEN=FLJ11342 /FEA=FLmRNA /CNT=69 /TID=Hs.266514.0 /TIER=FL /STK=0 /UG=Hs.266514 /LL=55347 /DEF=Homo sapiens hypothetical protein FLJ11342 (FLJ11342), mRNA. /PROD=hypothetical protein FLJ11342 /FL=gb:NM_018394.1
255	0.0187929	3285		If	CTSO	203758_at	LOW	Then	CG		gb:AV729484 /DB_XREF=gi:10838905 /DB_XREF=AV729484 /CLONE=HTCAVA12 /FEA=FLmRNA /CNT=99 /TID=Hs.75262.0 /TIER=Stack /STK=39 /UG=Hs.75262 /LL=1519 /UG_GENE=CTSO /UG_TITLE=cathepsin O /FL=gb:NM_001334.1
256	0.0177085	11158		If	TBCB	211759_x_at	LOW	Then	CG		gb:BC005969.1 /DB_XREF=gi:13543641 /FEA=FLmRNA /CNT=1 /TID=HsAffx.900804.457 /TIER=FL /STK=0 /DEF=Homo sapiens, clone MGC:14625, mRNA, complete cds. /PROD=Unknown (protein for MGC:14625) /FL=gb:BC005969.1
257	0.0177069	16592		If	NOMO1/NOM2	217225_x_at	LOW	Then	CG		gb:AL512687.1 /DB_XREF=gi:12224839 /GEN=DKFZp547A1913 /FEA=mRNA /CNT=1 /TID=Hs.227823.1 /TIER=ConsEnd /STK=0 /UG=Hs.227823 /LL=23420 /DEF=Homo sapiens mRNA; cDNA DKFZp547A1913 (from clone DKFZp547A1913). /PROD=hypothetical protein
258	0.0159288	2829		If	DCK	203302_at	LOW	Then	CG		gb:NM_000788.1 /DB_XREF=gi:4503268 /GEN=DCK /FEA=FLmRNA /CNT=97 /TID=Hs.709.0 /TIER=FL+Stack /STK=26 /UG=Hs.709 /LL=1633 /DEF=Homo sapiens deoxycytidine kinase (DCK), mRNA. /PROD=deoxycytidine kinase /FL=gb:NM_000788.1 gb:M60527.1
259	0.0149227	2900		If	SOCS2	203373_at	HIGH	Then	CG		gb:NM_003877.1 /DB_XREF=gi:4507262 /GEN=STATI2 /FEA=FLmRNA /CNT=152 /TID=Hs.110776.0 /TIER=FL+Stack /STK=67 /UG=Hs.110776 /LL=8835 /DEF=Homo sapiens STAT induced STAT inhibitor-2 (STATI2), mRNA. /PROD=STAT induced STAT inhibitor-2 /FL=gb:AF037989.1 gb:NM_003877.1 gb:AB006966.1 gb:AF020590.1 gb:AB004903.1
260	0.0145481	11157		If	TXNDC9	211758_x_at	LOW	Then	CG		gb:BC005968.1 /DB_XREF=gi:13543638 /FEA=FLmRNA /CNT=1 /TID=HsAffx.900803.363 /TIER=FL /STK=0 /DEF=Homo sapiens, ATP binding protein associated with cell differentiation, clone MGC:14620, mRNA, complete cds. /PROD=ATP binding protein associated with celldifferentiation /FL=gb:BC005968.1
261	0.0137016	11530		If	SUN2	212144_at	HIGH	Then	CG		gb:AL021707 /DB_XREF=gi:4582132 /FEA=mRNA /CNT=196 /TID=Hs.5898.1 /TIER=Stack /STK=88 /UG=Hs.5898 /LL=25777 /UG_GENE=KIAA0668 /UG_TITLE=KIAA0668 protein /DEF=Human DNA sequence from clone RP3-508I15 on chromosome 22q12-13 Contains the gene for GTPBP1 (GTP binding protein 1), two novel genes KIAA0063 and KIAA0668, a novel gene based on ESTs and cDNA, a pseudogene similar to AOP1 (antioxidant prote…
262	0.0120661	11383		If	NPIPL3	211996_s_at	HIGH	Then	CG		gb:BG256504 /DB_XREF=gi:12766320 /DB_XREF=602370041F1 /CLONE=IMAGE:4478098 /FEA=EST /CNT=241 /TID=Hs.110613.1 /TIER=Stack /STK=41 /UG=Hs.110613 /LL=23117 /UG_GENE=KIAA0220 /UG_TITLE=KIAA0220 protein
263	0.0119393	2982		If	SAT1	203455_s_at	HIGH	Then	CG		gb:NM_002970.1 /DB_XREF=gi:4506788 /GEN=SAT /FEA=FLmRNA /CNT=192 /TID=Hs.28491.0 /TIER=FL+Stack /STK=183 /UG=Hs.28491 /LL=6303 /DEF=Homo sapiens spermidinespermine N1-acetyltransferase (SAT), mRNA. /PROD=spermidinespermine N1-acetyltransferase /FL=gb:M77693.1 gb:BC002503.1 gb:NM_002970.1
264	0.0118319	4554		If	MAP3K8	205027_s_at	HIGH	Then	CG		gb:NM_005204.1 /DB_XREF=gi:4885146 /GEN=MAP3K8 /FEA=FLmRNA /CNT=48 /TID=Hs.248.0 /TIER=FL /STK=5 /UG=Hs.248 /LL=1326 /DEF=Homo sapiens mitogen-activated protein kinase kinase kinase 8 (MAP3K8), mRNA. /PROD=mitogen-activated protein kinase kinase kinase8 /FL=gb:NM_005204.1 gb:D14497.1
265	0.0113994	14007		If	RTN4	214629_x_at	HIGH	Then	CG		gb:AF320999.1 /DB_XREF=gi:11878277 /FEA=FLmRNA /CNT=4 /TID=Hs.65450.7 /TIER=ConsEnd /STK=0 /UG=Hs.65450 /LL=57142 /UG_GENE=RTN4 /DEF=Homo sapiens Nogo-A protein short form mRNA, complete cds, alternatively spliced. /PROD=Nogo-A protein short form /FL=gb:AF320999.1
266	0.0113563	17457		If	AGFG1	218092_s_at	HIGH	Then	CG		gb:NM_004504.2 /DB_XREF=gi:7262381 /GEN=HRB /FEA=FLmRNA /CNT=153 /TID=Hs.171545.0 /TIER=FL+Stack /STK=35 /UG=Hs.171545 /LL=3267 /DEF=Homo sapiens HIV-1 Rev binding protein (HRB), mRNA. /PROD=HIV-1 Rev binding protein /FL=gb:NM_004504.2
267	0.0111168	1852		If	ACBD3	202324_s_at	HIGH	Then	CG		gb:NM_022735.1 /DB_XREF=gi:12232390 /GEN=GCP60 /FEA=FLmRNA /CNT=153 /TID=Hs.6831.0 /TIER=FL+Stack /STK=38 /UG=Hs.6831 /LL=64746 /DEF=Homo sapiens golgi resident protein GCP60 (GCP60), mRNA. /PROD=golgi resident protein GCP60 /FL=gb:AB043587.1 gb:NM_022735.1
268	0.0108429	388		If	CNOT1	200860_s_at	LOW	Then	CG		gb:BC000779.1 /DB_XREF=gi:12653966 /FEA=FLmRNA /CNT=363 /TID=Hs.279949.0 /TIER=FL+Stack /STK=70 /UG=Hs.279949 /LL=23019 /UG_GENE=KIAA1007 /DEF=Homo sapiens, Similar to KIAA1007 protein, clone MGC:692, mRNA, complete cds. /PROD=Similar to KIAA1007 protein /FL=gb:NM_016284.1 gb:BC000779.1 gb:AF110778.1
269	0.0101894	8417		If	NXF1	208922_s_at	HIGH	Then	CG		gb:BC004904.1 /DB_XREF=gi:13436184 /FEA=FLmRNA /CNT=197 /TID=Hs.323502.0 /TIER=FL+Stack /STK=97 /UG=Hs.323502 /LL=10482 /UG_GENE=NXF1 /DEF=Homo sapiens, nuclear RNA export factor 1, clone MGC:4612, mRNA, complete cds. /PROD=nuclear RNA export factor 1 /FL=gb:NM_006362.1 gb:U80073.1 gb:BC004904.1 gb:AF112880.1 gb:AF126246.1
270	0.0097286	11571		If	MT2A	212185_x_at	HIGH	Then	CG		gb:NM_005953.1 /DB_XREF=gi:5174763 /GEN=MT2A /FEA=FLmRNA /CNT=241 /TID=Hs.118786.0 /TIER=FL+Stack /STK=92 /UG=Hs.118786 /LL=4502 /DEF=Homo sapiens metallothionein 2A (MT2A), mRNA. /PROD=metallothionein 2A /FL=gb:NM_005953.1
271	0.0094415	1452		If	AFF1	201924_at	HIGH	Then	CG		gb:NM_005935.1 /DB_XREF=gi:5174572 /GEN=MLLT2 /FEA=FLmRNA /CNT=229 /TID=Hs.114765.0 /TIER=FL+Stack /STK=72 /UG=Hs.114765 /LL=4299 /DEF=Homo sapiens myeloidlymphoid or mixed-lineage leukemia (trithorax (Drosophila) homolog); translocated to, 2 (MLLT2), mRNA. /PROD=myeloidlymphoid or mixed-lineage leukemia(trithorax (Drosophila) homolog); translocated to, 2 /FL=gb:L13773.1 gb:L25050.1 gb:NM_005935.1
272	0.0083267	17851		If	KLF11	218486_at	HIGH	Then	CG		gb:AA149594 /DB_XREF=gi:1720413 /DB_XREF=zo30d02.s1 /CLONE=IMAGE:588387 /FEA=FLmRNA /CNT=101 /TID=Hs.12229.0 /TIER=Stack /STK=43 /UG=Hs.12229 /LL=8462 /UG_GENE=TIEG2 /UG_TITLE=TGFB inducible early growth response 2 /FL=gb:NM_003597.1 gb:AF272830.1 gb:AF028008.1
273	0.0081587	17104		If	NAMPT	217739_s_at	HIGH	Then	CG		gb:NM_005746.1 /DB_XREF=gi:5031976 /GEN=PBEF /FEA=FLmRNA /CNT=378 /TID=Hs.239138.0 /TIER=FL /STK=0 /UG=Hs.239138 /LL=10135 /DEF=Homo sapiens pre-B-cell colony-enhancing factor (PBEF), mRNA. /PROD=pre-B-cell colony-enhancing factor /FL=gb:U02020.1 gb:NM_005746.1
274	0.0079935	15640		If	JAG1	216268_s_at	HIGH	Then	CG		gb:U77914.1 /DB_XREF=gi:1684889 /FEA=mRNA /CNT=2 /TID=Hs.91143.3 /TIER=ConsEnd /STK=0 /UG=Hs.91143 /LL=182 /UG_GENE=JAG1 /DEF=Human soluble protein Jagged mRNA, partial cds. /PROD=soluble protein Jagged
275	0.0068689	1651		If	ABL1	202123_s_at	HIGH	Then	CG		gb:NM_005157.2 /DB_XREF=gi:6382056 /GEN=ABL1 /FEA=FLmRNA /CNT=199 /TID=Hs.146355.1 /TIER=FL+Stack /STK=77 /UG=Hs.146355 /LL=25 /DEF=Homo sapiens v-abl Abelson murine leukemia viral oncogene homolog 1 (ABL1), transcript variant a, mRNA. /PROD=v-abl Abelson murine leukemia viral oncogenehomolog 1 isoform a /FL=gb:NM_005157.2 gb:M14752.1
276	0.0056132	1578		If	ZMYM4	202050_s_at	LOW	Then	CG		gb:AI650586 /DB_XREF=gi:4734565 /DB_XREF=wa92g09.x1 /CLONE=IMAGE:2303680 /FEA=FLmRNA /CNT=169 /TID=Hs.150390.0 /TIER=Stack /STK=12 /UG=Hs.150390 /LL=9202 /UG_GENE=ZNF262 /UG_TITLE=zinc finger protein 262 /FL=gb:NM_005095.1 gb:AB007885.1
277	0.0037379	2504		If	RHOBTB3	202975_s_at	HIGH	Then	CG		gb:N21138 /DB_XREF=gi:1126308 /DB_XREF=yx52h03.s1 /CLONE=IMAGE:265397 /FEA=FLmRNA /CNT=168 /TID=Hs.188006.0 /TIER=Stack /STK=36 /UG=Hs.188006 /LL=22836 /UG_GENE=KIAA0878 /UG_TITLE=KIAA0878 protein /FL=gb:NM_014899.1 gb:AB020685.1
278	0.0029161	3620		If	CCNH	204093_at	HIGH	Then	CG		gb:NM_001239.1 /DB_XREF=gi:4502622 /GEN=CCNH /FEA=FLmRNA /CNT=110 /TID=Hs.514.0 /TIER=FL+Stack /STK=25 /UG=Hs.514 /LL=902 /DEF=Homo sapiens cyclin H (CCNH), mRNA. /PROD=cyclin H /FL=gb:U11791.1 gb:U12685.1 gb:NM_001239.1 gb:BC005280.1
279	0.0026762	2989		If	EIF3B	203462_x_at	HIGH	Then	CG		gb:NM_003751.1 /DB_XREF=gi:4503526 /GEN=EIF3S9 /FEA=FLmRNA /CNT=85 /TID=Hs.57783.0 /TIER=FL /STK=0 /UG=Hs.57783 /LL=8662 /DEF=Homo sapiens eukaryotic translation initiation factor 3, subunit 9 (eta, 116kD) (EIF3S9), mRNA. /PROD=eukaryotic translation initiation factor 3,subunit 9 (eta, 116kD) /FL=gb:U62583.1 gb:NM_003751.1
280	0.0002218	19608		If	LINC00312	220244_at	HIGH	Then	CG		gb:NM_013343.1 /DB_XREF=gi:7106370 /GEN=NAG-7 /FEA=FLmRNA /CNT=10 /TID=Hs.278951.0 /TIER=FL /STK=0 /UG=Hs.278951 /LL=29931 /DEF=Homo sapiens NAG-7 protein (NAG-7), mRNA. /PROD=NAG-7 protein /FL=gb:AF086709.2 gb:NM_013343.1
281	0.0000900	1224		If	SRSF4	201696_at	HIGH	Then	CG		gb:NM_005626.1 /DB_XREF=gi:5032088 /GEN=SFRS4 /FEA=FLmRNA /CNT=194 /TID=Hs.76122.0 /TIER=FL+Stack /STK=49 /UG=Hs.76122 /LL=6429 /DEF=Homo sapiens splicing factor, arginineserine-rich 4 (SFRS4), mRNA. /PROD=splicing factor, arginineserine-rich 4 /FL=gb:BC002781.1 gb:L14076.1 gb:NM_005626.1
Total; alpha=0.95; RA
1	0.4159149	3806		If	PSMB9	204279_at	HIGH	Then	RA		gb:NM_002800.1 /DB_XREF=gi:4506204 /GEN=PSMB9 /FEA=FLmRNA /CNT=70 /TID=Hs.9280.0 /TIER=FL /STK=1 /UG=Hs.9280 /LL=5698 /DEF=Homo sapiens proteasome (prosome, macropain) subunit, beta type, 9 (large multifunctional protease 2) (PSMB9), mRNA. /PROD=proteasome (prosome, macropain) subunit, betatype, 9 (large multifunctional protease 2) /FL=gb:U01025.1 gb:NM_002800.1
2	0.3916077	22235		If	STAT1	AFFX-HUMISGF3A/M97935_3_at	HIGH	Then	RA		H. sapiens /GEN=ISGF-3 /DB_XREF=gb:M97935.1 /NOTE=SIF corresponding to nucleotides 3413-3914 of gb:M97935.1 /DEF=Homo sapiens transcription factor ISGF-3 mRNA, complete cds.
3	0.3779229	4686		If	CSF2RB	205159_at	HIGH	Then	RA		gb:AV756141 /DB_XREF=gi:10913989 /DB_XREF=AV756141 /CLONE=BMFAKF10 /FEA=FLmRNA /CNT=51 /TID=Hs.285401.0 /TIER=Stack /STK=20 /UG=Hs.285401 /LL=1439 /UG_GENE=CSF2RB /UG_TITLE=colony stimulating factor 2 receptor, beta, low-affinity (granulocyte-macrophage) /FL=gb:NM_000395.1 gb:M59941.1
4	0.3657682	4140		If	PLCG2	204613_at	HIGH	Then	RA		gb:NM_002661.1 /DB_XREF=gi:4505870 /GEN=PLCG2 /FEA=FLmRNA /CNT=99 /TID=Hs.75648.0 /TIER=FL+Stack /STK=33 /UG=Hs.75648 /LL=5336 /DEF=Homo sapiens phospholipase C, gamma 2 (phosphatidylinositol-specific) (PLCG2), mRNA. /PROD=phospholipase C, gamma 2(phosphatidylinositol-specific) /FL=gb:NM_002661.1 gb:M37238.1
5	0.3576997	1798		If	GBP1	202270_at	HIGH	Then	RA		gb:NM_002053.1 /DB_XREF=gi:4503938 /GEN=GBP1 /FEA=FLmRNA /CNT=158 /TID=Hs.62661.0 /TIER=FL+Stack /STK=52 /UG=Hs.62661 /LL=2633 /DEF=Homo sapiens guanylate binding protein 1, interferon-inducible, 67kD (GBP1), mRNA. /PROD=guanylate binding protein 1,interferon-inducible, 67kD /FL=gb:BC002666.1 gb:NM_002053.1 gb:M55542.1
6	0.3484561	1797		If	GBP1	202269_x_at	HIGH	Then	RA		gb:BC002666.1 /DB_XREF=gi:12803662 /FEA=FLmRNA /CNT=158 /TID=Hs.62661.0 /TIER=FL+Stack /STK=10 /UG=Hs.62661 /LL=2633 /UG_GENE=GBP1 /DEF=Homo sapiens, guanylate binding protein 1, interferon-inducible, 67kD, clone MGC:3949, mRNA, complete cds. /PROD=guanylate binding protein 1,interferon-inducible, 67kD /FL=gb:BC002666.1 gb:NM_002053.1 gb:M55542.1
7	0.3424286	4521		If	MX2	204994_at	HIGH	Then	RA		gb:NM_002463.1 /DB_XREF=gi:11342663 /GEN=MX2 /FEA=FLmRNA /CNT=47 /TID=Hs.926.0 /TIER=FL+Stack /STK=18 /UG=Hs.926 /LL=4600 /DEF=Homo sapiens myxovirus (influenza) resistance 2, homolog of murine (MX2), mRNA. /PROD=myxovirus (influenza) resistance 2, homolog ofmurine /FL=gb:NM_002463.1 gb:M30818.1 gb:M33883.1
8	0.3162767	5195		If	LY75	205668_at	HIGH	Then	RA		gb:NM_002349.1 /DB_XREF=gi:4505052 /GEN=LY75 /FEA=FLmRNA /CNT=32 /TID=Hs.153563.0 /TIER=FL+Stack /STK=13 /UG=Hs.153563 /LL=4065 /DEF=Homo sapiens lymphocyte antigen 75 (LY75), mRNA. /PROD=lymphocyte antigen 75 /FL=gb:AF064827.1 gb:AF011333.1 gb:NM_002349.1
9	0.3132811	11928		If	AIM1	212543_at	HIGH	Then	RA		gb:U83115.1 /DB_XREF=gi:2072424 /GEN=AIM1 /FEA=mRNA /CNT=129 /TID=Hs.161002.0 /TIER=Stack /STK=38 /UG=Hs.161002 /LL=202 /DEF=Human non-lens beta gamma-crystallin like protein (AIM1) mRNA, partial cds. /PROD=non-lens beta gamma-crystallin like protein
10	0.3033246	415		If	STAT1	200887_s_at	HIGH	Then	RA		gb:NM_007315.1 /DB_XREF=gi:6274551 /GEN=STAT1 /FEA=FLmRNA /CNT=391 /TID=Hs.21486.0 /TIER=FL+Stack /STK=51 /UG=Hs.21486 /LL=6772 /DEF=Homo sapiens signal transducer and activator of transcription 1, 91kD (STAT1), mRNA. /PROD=signal transducer and activator of transcription1, 91kD /FL=gb:NM_007315.1 gb:M97935.1
11	0.3027830	11699		If	SEL1L3	212314_at	HIGH	Then	RA		gb:AB018289.1 /DB_XREF=gi:3882212 /GEN=KIAA0746 /FEA=mRNA /CNT=199 /TID=Hs.49500.0 /TIER=Stack /STK=73 /UG=Hs.49500 /LL=23231 /DEF=Homo sapiens mRNA for KIAA0746 protein, partial cds. /PROD=KIAA0746 protein
12	0.3007621	21957		If	STK10	40420_at	HIGH	Then	RA		Cluster Incl. AB015718:Homo sapiens lok mRNA for protein kinase, complete cds /cds=(50,2956) /gb=AB015718 /gi=4001687 /ug=Hs.16134 /len=4221
13	0.2761020	1565		If	SFRP1	202037_s_at	LOW	Then	RA		gb:NM_003012.2 /DB_XREF=gi:8400731 /GEN=SFRP1 /FEA=FLmRNA /CNT=238 /TID=Hs.7306.0 /TIER=FL+Stack /STK=77 /UG=Hs.7306 /LL=6422 /DEF=Homo sapiens secreted frizzled-related protein 1 (SFRP1), mRNA. /PROD=secreted frizzled-related protein 1 /FL=gb:AF056087.1 gb:NM_003012.2 gb:AF017987.1 gb:AF001900.1
14	0.2724257	17298		If	LAP3	217933_s_at	HIGH	Then	RA		gb:NM_015907.1 /DB_XREF=gi:7705687 /GEN=LOC51056 /FEA=FLmRNA /CNT=192 /TID=Hs.182579.0 /TIER=FL+Stack /STK=67 /UG=Hs.182579 /LL=51056 /DEF=Homo sapiens leucine aminopeptidase (LOC51056), mRNA. /PROD=leucine aminopeptidase /FL=gb:NM_015907.1 gb:AF061738.1
15	0.2706552	4909		If	CFD	205382_s_at	LOW	Then	RA		gb:NM_001928.1 /DB_XREF=gi:4503308 /GEN=DF /FEA=FLmRNA /CNT=43 /TID=Hs.155597.0 /TIER=FL /STK=0 /UG=Hs.155597 /LL=1675 /DEF=Homo sapiens D component of complement (adipsin) (DF), mRNA. /PROD=adipsincomplement factor D precursor /FL=gb:M84526.1 gb:NM_001928.1
16	0.2624852	21200		If	PTPRE	221840_at	HIGH	Then	RA		gb:AA775177 /DB_XREF=gi:2834511 /DB_XREF=ac79a06.s1 /CLONE=IMAGE:868786 /FEA=FLmRNA /CNT=76 /TID=Hs.31137.0 /TIER=Stack /STK=27 /UG=Hs.31137 /LL=5791 /UG_GENE=PTPRE /UG_TITLE=protein tyrosine phosphatase, receptor type, E /FL=gb:NM_006504.1
17	0.2588792	4229		If	NFE2L3	204702_s_at	HIGH	Then	RA		gb:NM_004289.3 /DB_XREF=gi:5731346 /GEN=NFE2L3 /FEA=FLmRNA /CNT=64 /TID=Hs.22900.0 /TIER=FL /STK=3 /UG=Hs.22900 /LL=9603 /DEF=Homo sapiens nuclear factor (erythroid-derived 2)-like 3 (NFE2L3), mRNA. /PROD=nuclear factor (erythroid-derived 2)-like 3 /FL=gb:NM_004289.3 gb:AB010812.1 gb:AF134891.1 gb:AF133059.1
18	0.2385495	7800		If	TNFAIP8	208296_x_at	HIGH	Then	RA		gb:NM_014350.1 /DB_XREF=gi:7657123 /GEN=GG2-1 /FEA=FLmRNA /CNT=2 /TID=Hs.17839.0 /TIER=FL /STK=0 /UG=Hs.17839 /LL=25816 /DEF=Homo sapiens TNF-induced protein (GG2-1), mRNA. /PROD=TNF-induced protein /FL=gb:AF099936.1 gb:NM_014350.1
19	0.2337928	17992		If	DRAM1	218627_at	HIGH	Then	RA		gb:NM_018370.1 /DB_XREF=gi:8922957 /GEN=FLJ11259 /FEA=FLmRNA /CNT=71 /TID=Hs.184465.0 /TIER=FL+Stack /STK=31 /UG=Hs.184465 /LL=55332 /DEF=Homo sapiens hypothetical protein FLJ11259 (FLJ11259), mRNA. /PROD=hypothetical protein FLJ11259 /FL=gb:NM_018370.1
20	0.2264489	1177		If	UBE2L6	201649_at	HIGH	Then	RA		gb:NM_004223.1 /DB_XREF=gi:4759281 /GEN=UBE2L6 /FEA=FLmRNA /CNT=244 /TID=Hs.169895.0 /TIER=FL+Stack /STK=99 /UG=Hs.169895 /LL=9246 /DEF=Homo sapiens ubiquitin-conjugating enzyme E2L 6 (UBE2L6), mRNA. /PROD=ubiquitin-conjugating enzyme E2L 6 /FL=gb:AF031141.1 gb:NM_004223.1 gb:AF061736.1
21	0.2100449	12462		If	TSR2	213079_at	LOW	Then	RA		gb:AA223871 /DB_XREF=gi:1844456 /DB_XREF=zr13a02.s1 /CLONE=IMAGE:648650 /FEA=mRNA /CNT=59 /TID=Hs.178207.0 /TIER=Stack /STK=18 /UG=Hs.178207 /UG_TITLE=Homo sapiens clone DT1P1A10 mRNA, CAG repeat region
22	0.2034214	17783		If	KANK2	218418_s_at	LOW	Then	RA		gb:NM_015493.1 /DB_XREF=gi:7661583 /GEN=DKFZP434N161 /FEA=FLmRNA /CNT=101 /TID=Hs.284208.0 /TIER=FL+Stack /STK=70 /UG=Hs.284208 /LL=25959 /DEF=Homo sapiens DKFZP434N161 protein (DKFZP434N161), mRNA. /PROD=DKFZP434N161 protein /FL=gb:NM_015493.1
23	0.1957466	11346		If	IGFBP5	211959_at	LOW	Then	RA		gb:AW007532 /DB_XREF=gi:5856310 /DB_XREF=ws52h07.x1 /CLONE=IMAGE:2500861 /FEA=mRNA /CNT=430 /TID=Hs.103391.0 /TIER=Stack /STK=15 /UG=Hs.103391 /UG_TITLE=Human insulin-like growth factor binding protein 5 (IGFBP5) mRNA
24	0.1943996	21927		If	WAS	38964_r_at	HIGH	Then	RA		Cluster Incl. U12707:Human Wiskott-Aldrich syndrome protein (WASP) mRNA, complete cds /cds=(34,1542) /gb=U12707 /gi=695150 /ug=Hs.2157 /len=1806
25	0.1894682	21403		If	CLU	222043_at	LOW	Then	RA		gb:AI982754 /DB_XREF=gi:5809973 /DB_XREF=wz28g10.x1 /CLONE=IMAGE:2559426 /FEA=EST /CNT=14 /TID=Hs.75106.1 /TIER=Stack /STK=11 /UG=Hs.75106 /LL=1191 /UG_GENE=CLU /UG_TITLE=clusterin (complement lysis inhibitor, SP-40,40, sulfated glycoprotein 2, testosterone-repressed prostate message 2, apolipoprotein J)
26	0.1861839	11674		If	FNBP1	212288_at	HIGH	Then	RA		gb:AB011126.1 /DB_XREF=gi:3043631 /GEN=KIAA0554 /FEA=mRNA /CNT=196 /TID=Hs.301763.2 /TIER=Stack /STK=94 /UG=Hs.301763 /LL=23048 /DEF=Homo sapiens mRNA for KIAA0554 protein, partial cds. /PROD=KIAA0554 protein
27	0.1840642	8286		If	CLU	208791_at	LOW	Then	RA		gb:M25915.1 /DB_XREF=gi:180619 /FEA=FLmRNA /CNT=470 /TID=Hs.75106.0 /TIER=FL /STK=3 /UG=Hs.75106 /LL=1191 /UG_GENE=CLU /UG_TITLE=clusterin (complement lysis inhibitor, SP-40,40, sulfated glycoprotein 2, testosterone-repressed prostate message 2, apolipoprotein J) /DEF=Human complement cytolysis inhibitor (CLI) mRNA, complete cds. /FL=gb:J02908.1 gb:NM_001831.1 gb:M64722.1 gb:M25915.1
28	0.1732249	9740		If	TNFAIP8	210260_s_at	HIGH	Then	RA		gb:BC005352.1 /DB_XREF=gi:13529163 /FEA=FLmRNA /CNT=14 /TID=Hs.17839.1 /TIER=FL /STK=0 /UG=Hs.17839 /LL=25816 /UG_GENE=GG2-1 /DEF=Homo sapiens, TNF-induced protein, clone MGC:12451, mRNA, complete cds. /PROD=TNF-induced protein /FL=gb:AF099935.1 gb:BC005352.1
29	0.1572374	2480		If	STK38	202951_at	HIGH	Then	RA		gb:BE048506 /DB_XREF=gi:8365559 /DB_XREF=hr49h06.x1 /CLONE=IMAGE:3131867 /FEA=FLmRNA /CNT=137 /TID=Hs.8724.0 /TIER=Stack /STK=75 /UG=Hs.8724 /LL=11329 /UG_GENE=NDR /UG_TITLE=serine threonine protein kinase /FL=gb:NM_007271.1
30	0.1552067	13470		If	GPX3	214091_s_at	LOW	Then	RA		gb:AW149846 /DB_XREF=gi:6197742 /DB_XREF=xf42h12.x1 /CLONE=IMAGE:2620775 /FEA=EST /CNT=16 /TID=Hs.172153.1 /TIER=Stack /STK=12 /UG=Hs.172153 /LL=2878 /UG_GENE=GPX3 /UG_TITLE=glutathione peroxidase 3 (plasma)
31	0.1501264	3409		If	IRF9	203882_at	HIGH	Then	RA		gb:NM_006084.1 /DB_XREF=gi:5174474 /GEN=ISGF3G /FEA=FLmRNA /CNT=69 /TID=Hs.1706.0 /TIER=FL+Stack /STK=21 /UG=Hs.1706 /LL=10379 /DEF=Homo sapiens interferon-stimulated transcription factor 3, gamma (48kD) (ISGF3G), mRNA. /PROD=interferon-stimulated transcription factor 3,gamma (48kD) /FL=gb:M87503.1 gb:NM_006084.1
32	0.1498455	12641		If	FOXC1	213260_at	LOW	Then	RA		gb:AU145890 /DB_XREF=gi:11007411 /DB_XREF=AU145890 /CLONE=HEMBA1006158 /FEA=FLmRNA /CNT=72 /TID=Hs.284186.0 /TIER=Stack /STK=22 /UG=Hs.284186 /LL=2296 /UG_GENE=FOXC1 /UG_TITLE=forkhead box C1 /FL=gb:NM_001453.1
33	0.1492451	11973		If	PTPRC	212588_at	HIGH	Then	RA		gb:Y00062.1 /DB_XREF=gi:34275 /FEA=mRNA /CNT=145 /TID=Hs.170121.1 /TIER=Stack /STK=18 /UG=Hs.170121 /LL=5788 /UG_GENE=PTPRC /UG_TITLE=protein tyrosine phosphatase, receptor type, C /DEF=Human mRNA for T200 leukocyte common antigen (CD45, LC-A).
34	0.1481804	12031		If	RFTN1	212646_at	HIGH	Then	RA		gb:D42043.1 /DB_XREF=gi:577298 /GEN=KIAA0084 /FEA=mRNA /CNT=159 /TID=Hs.79123.1 /TIER=Stack /STK=76 /UG=Hs.79123 /LL=23180 /UG_TITLE=KIAA0084 protein /DEF=Human mRNA for KIAA0084 gene, partial cds.
35	0.1456575	7072		If	MSL3	207551_s_at	HIGH	Then	RA		gb:NM_006800.1 /DB_XREF=gi:5803103 /GEN=MSL3L1 /FEA=FLmRNA /CNT=4 /TID=Hs.88764.0 /TIER=FL /STK=0 /UG=Hs.88764 /LL=10943 /DEF=Homo sapiens male-specific lethal-3 (Drosophila)-like 1 (MSL3L1), mRNA. /PROD=male-specific lethal-3 (Drosophila)-like 1 /FL=gb:NM_006800.1 gb:AF117065.1
36	0.1451382	1819		If	MGP	202291_s_at	LOW	Then	RA		gb:NM_000900.1 /DB_XREF=gi:4505178 /GEN=MGP /FEA=FLmRNA /CNT=227 /TID=Hs.279009.0 /TIER=FL+Stack /STK=84 /UG=Hs.279009 /LL=4256 /DEF=Homo sapiens matrix Gla protein (MGP), mRNA. /PROD=matrix Gla protein /FL=gb:NM_000900.1 gb:M58549.1
37	0.1447782	339		If	CIRBP	200811_at	LOW	Then	RA		gb:NM_001280.1 /DB_XREF=gi:4502846 /GEN=CIRBP /FEA=FLmRNA /CNT=338 /TID=Hs.119475.0 /TIER=FL+Stack /STK=107 /UG=Hs.119475 /LL=1153 /DEF=Homo sapiens cold inducible RNA-binding protein (CIRBP), mRNA. /PROD=cold inducible RNA-binding protein /FL=gb:BC000901.1 gb:BC000403.1 gb:NM_001280.1 gb:AF021336.1 gb:D78134.1
38	0.1388828	18402		If	MORC4	219038_at	LOW	Then	RA		gb:NM_024657.1 /DB_XREF=gi:13375906 /GEN=FLJ11565 /FEA=FLmRNA /CNT=59 /TID=Hs.61763.0 /TIER=FL+Stack /STK=18 /UG=Hs.61763 /LL=79710 /DEF=Homo sapiens hypothetical protein FLJ11565 (FLJ11565), mRNA. /PROD=hypothetical protein FLJ11565 /FL=gb:NM_024657.1
39	0.1360609	18659		If	PCOLCE2	219295_s_at	LOW	Then	RA		gb:NM_013363.1 /DB_XREF=gi:7019482 /GEN=PCOLCE2 /FEA=FLmRNA /CNT=59 /TID=Hs.8944.0 /TIER=FL /STK=0 /UG=Hs.8944 /LL=26577 /DEF=Homo sapiens procollagen C-endopeptidase enhancer 2 (PCOLCE2), mRNA. /PROD=procollagen C-endopeptidase enhancer 2 /FL=gb:NM_013363.1 gb:AF098269.1
40	0.1331028	1290		If	PSME2	201762_s_at	HIGH	Then	RA		gb:NM_002818.1 /DB_XREF=gi:4506236 /GEN=PSME2 /FEA=FLmRNA /CNT=227 /TID=Hs.179774.0 /TIER=FL+Stack /STK=98 /UG=Hs.179774 /LL=5721 /DEF=Homo sapiens proteasome (prosome, macropain) activator subunit 2 (PA28 beta) (PSME2), mRNA. /PROD=proteasome (prosome, macropain) activatorsubunit 2 (PA28 beta) /FL=gb:D45248.1 gb:BC004368.1 gb:NM_002818.1
41	0.1318473	8805		If	BCL2L2	209311_at	LOW	Then	RA		gb:D87461.1 /DB_XREF=gi:1944417 /GEN=KIAA0271 /FEA=FLmRNA /CNT=137 /TID=Hs.75244.0 /TIER=FL+Stack /STK=57 /UG=Hs.75244 /LL=599 /UG_TITLE=BCL2-like 2 /DEF=Human mRNA for KIAA0271 gene, complete cds. /FL=gb:D87461.1 gb:NM_004050.1 gb:U59747.1
42	0.1314895	14302		If	ITGBL1	214927_at	LOW	Then	RA		gb:AL359052.1 /DB_XREF=gi:8518175 /FEA=mRNA /CNT=13 /TID=Hs.311054.0 /TIER=ConsEnd /STK=5 /UG=Hs.311054 /DEF=Homo sapiens mRNA full length insert cDNA clone EUROIMAGE 1968422. /PROD=ITGBL1, integrin beta-like 1
43	0.1237450	17188		If	UBE2J1	217823_s_at	HIGH	Then	RA		gb:AL562528 /DB_XREF=gi:12911037 /DB_XREF=AL562528 /CLONE=CS0DC012YI08 (3 prime) /FEA=FLmRNA /CNT=273 /TID=Hs.184325.0 /TIER=Stack /STK=44 /UG=Hs.184325 /LL=51632 /UG_GENE=LOC51632 /UG_TITLE=CGI-76 protein /FL=gb:AF151834.1 gb:AF161502.1 gb:AF151039.1 gb:NM_016021.1
44	0.1233213	157		If	WARS	200629_at	HIGH	Then	RA		gb:NM_004184.2 /DB_XREF=gi:7710155 /GEN=WARS /FEA=FLmRNA /CNT=458 /TID=Hs.82030.0 /TIER=FL+Stack /STK=127 /UG=Hs.82030 /LL=7453 /DEF=Homo sapiens tryptophanyl-tRNA synthetase (WARS), mRNA. /PROD=tryptophanyl-tRNA synthetase /FL=gb:NM_004184.2 gb:M77804.1 gb:M61715.1
45	0.1233056	18481		If	FKBP11	219117_s_at	HIGH	Then	RA		gb:NM_016594.1 /DB_XREF=gi:7706130 /GEN=LOC51303 /FEA=FLmRNA /CNT=55 /TID=Hs.24048.0 /TIER=FL+Stack /STK=39 /UG=Hs.24048 /LL=51303 /DEF=Homo sapiens FK506 binding protein precursor (LOC51303), mRNA. /PROD=FK506 binding protein precursor /FL=gb:NM_016594.1 gb:AF238079.1
46	0.1219569	21204		If	SPCS3	221844_x_at	HIGH	Then	RA		gb:AV756161 /DB_XREF=gi:10914009 /DB_XREF=AV756161 /CLONE=BMFBGA04 /FEA=EST /CNT=68 /TID=Hs.13323.1 /TIER=Stack /STK=25 /UG=Hs.13323 /LL=64763 /UG_GENE=FLJ22059 /UG_TITLE=hypothetical protein FLJ22059
47	0.1192672	8287		If	CLU	208792_s_at	LOW	Then	RA		gb:M25915.1 /DB_XREF=gi:180619 /FEA=FLmRNA /CNT=470 /TID=Hs.75106.0 /TIER=FL /STK=3 /UG=Hs.75106 /LL=1191 /UG_GENE=CLU /UG_TITLE=clusterin (complement lysis inhibitor, SP-40,40, sulfated glycoprotein 2, testosterone-repressed prostate message 2, apolipoprotein J) /DEF=Human complement cytolysis inhibitor (CLI) mRNA, complete cds. /FL=gb:J02908.1 gb:NM_001831.1 gb:M64722.1 gb:M25915.1
48	0.1183621	17908		If	PARP12	218543_s_at	HIGH	Then	RA		gb:NM_022750.1 /DB_XREF=gi:12232412 /GEN=FLJ22693 /FEA=FLmRNA /CNT=102 /TID=Hs.12646.0 /TIER=FL /STK=0 /UG=Hs.12646 /LL=64761 /DEF=Homo sapiens hypothetical protein FLJ22693 (FLJ22693), mRNA. /PROD=hypothetical protein FLJ22693 /FL=gb:NM_022750.1 gb:AL136766.1
49	0.1172273	3001		If	IQGAP2	203474_at	HIGH	Then	RA		gb:NM_006633.1 /DB_XREF=gi:5729886 /GEN=IQGAP2 /FEA=FLmRNA /CNT=98 /TID=Hs.78993.0 /TIER=FL+Stack /STK=32 /UG=Hs.78993 /LL=10788 /DEF=Homo sapiens IQ motif containing GTPase activating protein 2 (IQGAP2), mRNA. /PROD=IQ motif containing GTPase activating protein 2 /FL=gb:U51903.1 gb:NM_006633.1
50	0.1164577	876		If	GPX3	201348_at	LOW	Then	RA		gb:NM_002084.2 /DB_XREF=gi:6006000 /GEN=GPX3 /FEA=FLmRNA /CNT=468 /TID=Hs.172153.0 /TIER=FL+Stack /STK=256 /UG=Hs.172153 /LL=2878 /DEF=Homo sapiens glutathione peroxidase 3 (plasma) (GPX3), mRNA. /PROD=plasma glutathione peroxidase 3 precursor /FL=gb:NM_002084.2 gb:D00632.1 gb:AF217787.1
51	0.1161106	10757		If	ITK	211339_s_at	HIGH	Then	RA		gb:D13720.1 /DB_XREF=gi:399657 /FEA=FLmRNA /CNT=1 /TID=Hs.211576.1 /TIER=FL /STK=0 /UG=Hs.211576 /LL=3702 /UG_GENE=ITK /DEF=Homo sapiens mRNA for ITK, complete cds. /PROD=ITK /FL=gb:D13720.1
52	0.1123376	17344		If	TSPAN13	217979_at	HIGH	Then	RA		gb:NM_014399.1 /DB_XREF=gi:7657372 /GEN=NET-6 /FEA=FLmRNA /CNT=217 /TID=Hs.284243.0 /TIER=FL+Stack /STK=10 /UG=Hs.284243 /LL=27075 /DEF=Homo sapiens tetraspan NET-6 protein (NET-6), mRNA. /PROD=tetraspan NET-6 protein /FL=gb:AF120265.1 gb:NM_014399.1 gb:AF100759.1
53	0.1119971	10223		If	DLC1	210762_s_at	LOW	Then	RA		gb:AF026219.1 /DB_XREF=gi:2559001 /GEN=HP /FEA=FLmRNA /CNT=5 /TID=Hs.8700.0 /TIER=FL /STK=0 /UG=Hs.8700 /LL=10395 /DEF=Homo sapiens HP protein (HP) mRNA, complete cds. /PROD=HP protein /FL=gb:AF026219.1 gb:AF035119.1 gb:NM_006094.2
54	0.1115918	7600		If	VOPP1	208091_s_at	HIGH	Then	RA		gb:NM_030796.1 /DB_XREF=gi:13540577 /GEN=DKFZP564K0822 /FEA=FLmRNA /CNT=1 /TID=HsAffx.900067.21 /TIER=FL /STK=0 /DEF=Homo sapiens hypothetical protein DKFZp564K0822 (DKFZP564K0822), mRNA. /PROD=hypothetical protein DKFZp564K0822 /FL=gb:NM_030796.1
55	0.1094443	17190		If	UBE2J1	217825_s_at	HIGH	Then	RA		gb:AF151039.1 /DB_XREF=gi:7106799 /FEA=FLmRNA /CNT=273 /TID=Hs.184325.0 /TIER=FL /STK=0 /UG=Hs.184325 /LL=51632 /UG_GENE=LOC51632 /DEF=Homo sapiens HSPC205 mRNA, complete cds. /PROD=HSPC205 /FL=gb:AF151834.1 gb:AF161502.1 gb:AF151039.1 gb:NM_016021.1
56	0.1090012	11894		If	MXRA7	212509_s_at	LOW	Then	RA		gb:BF968134 /DB_XREF=gi:12335349 /DB_XREF=602269121F1 /CLONE=IMAGE:4357349 /FEA=EST /CNT=164 /TID=Hs.250723.2 /TIER=Stack /STK=105 /UG=Hs.250723 /LL=2475 /UG_GENE=FRAP1 /UG_TITLE=FK506 binding protein 12-rapamycin associated protein 1
57	0.1039427	18457		If	PID1	219093_at	LOW	Then	RA		gb:NM_017933.1 /DB_XREF=gi:8923631 /GEN=FLJ20701 /FEA=FLmRNA /CNT=61 /TID=Hs.169764.0 /TIER=FL+Stack /STK=35 /UG=Hs.169764 /LL=55022 /DEF=Homo sapiens hypothetical protein FLJ20701 (FLJ20701), mRNA. /PROD=hypothetical protein FLJ20701 /FL=gb:NM_017933.1
58	0.0983330	3973		If	ALOX5	204446_s_at	HIGH	Then	RA		gb:NM_000698.1 /DB_XREF=gi:4502056 /GEN=ALOX5 /FEA=FLmRNA /CNT=78 /TID=Hs.89499.0 /TIER=FL+Stack /STK=8 /UG=Hs.89499 /LL=240 /DEF=Homo sapiens arachidonate 5-lipoxygenase (ALOX5), mRNA. /PROD=arachidonate 5-lipoxygenase /FL=gb:NM_000698.1 gb:J03600.1 gb:J03571.1
59	0.0981647	2496		If	GSTA4	202967_at	LOW	Then	RA		gb:NM_001512.1 /DB_XREF=gi:4504172 /GEN=GSTA4 /FEA=FLmRNA /CNT=155 /TID=Hs.169907.0 /TIER=FL+Stack /STK=68 /UG=Hs.169907 /LL=2941 /DEF=Homo sapiens glutathione S-transferase A4 (GSTA4), mRNA. /PROD=glutathione S-transferase A4 /FL=gb:NM_001512.1 gb:AF025887.1 gb:AF125271.1 gb:AF125273.1 gb:AF125272.1 gb:AF020918.1
60	0.0975833	15882		If	TCF7L2	216511_s_at	LOW	Then	RA		gb:AJ270770 /DB_XREF=gi:9188625 /FEA=DNA_1 /CNT=1 /TID=Hs.283857.0 /TIER=ConsEnd /STK=0 /UG=Hs.283857 /UG_TITLE=Homo sapiens partial TCF-4 gene for T-cell transcription factor-4, exon 1 and joined CDS features /DEF=Homo sapiens partial TCF-4 gene for T-cell transcription factor-4, exon 1 and joined CDS features
61	0.0974729	17351		If	BAZ1A	217986_s_at	HIGH	Then	RA		gb:NM_013448.1 /DB_XREF=gi:7304918 /GEN=BAZ1A /FEA=FLmRNA /CNT=159 /TID=Hs.8858.0 /TIER=FL+Stack /STK=30 /UG=Hs.8858 /LL=11177 /DEF=Homo sapiens bromodomain adjacent to zinc finger domain, 1A (BAZ1A), mRNA. /PROD=bromodomain adjacent to zinc finger domain, 1A /FL=gb:AB032252.1 gb:NM_013448.1
62	0.0957858	17397		If	SNN	218032_at	LOW	Then	RA		gb:AF070673.1 /DB_XREF=gi:3978241 /FEA=FLmRNA /CNT=162 /TID=Hs.76691.0 /TIER=FL+Stack /STK=57 /UG=Hs.76691 /LL=8303 /UG_GENE=SNN /DEF=Homo sapiens stannin mRNA, complete cds. /PROD=stannin /FL=gb:AF030196.1 gb:NM_003498.1 gb:AL161976.1 gb:AF070673.1
63	0.0943067	20616		If	TXNDC5	221253_s_at	HIGH	Then	RA		gb:NM_030810.1 /DB_XREF=gi:13540603 /GEN=MGC3178 /FEA=FLmRNA /CNT=1 /TID=HsAffx.900080.124 /TIER=FL /STK=0 /DEF=Homo sapiens hypothetical protein MGC3178 (MGC3178), mRNA. /PROD=hypothetical protein MGC3178 /FL=gb:NM_030810.1
64	0.0938179	3762		If	GULP1	204235_s_at	LOW	Then	RA		gb:AF200715.1 /DB_XREF=gi:6409467 /FEA=FLmRNA /CNT=90 /TID=Hs.107056.0 /TIER=FL+Stack /STK=21 /UG=Hs.107056 /LL=51454 /UG_GENE=CED-6 /DEF=Homo sapiens PTB domain adaptor protein CED-6 mRNA, complete cds. /PROD=PTB domain adaptor protein CED-6 /FL=gb:NM_016315.1 gb:AF200715.1 gb:AF191771.1
65	0.0934216	172		If	MARCKSL1	200644_at	HIGH	Then	RA		gb:NM_023009.1 /DB_XREF=gi:13491173 /GEN=MACMARCKS /FEA=FLmRNA /CNT=486 /TID=Hs.75061.0 /TIER=FL+Stack /STK=208 /UG=Hs.75061 /LL=65108 /DEF=Homo sapiens macrophage myristoylated alanine-rich C kinase substrate (MACMARCKS), mRNA. /PROD=macrophage myristoylated alanine-rich C kinasesubstrate /FL=gb:NM_023009.1
66	0.0906965	21744		If	MAP4	243_g_at	LOW	Then	RA		M64571 /FEATURE=mRNA /DEFINITION=HUMMAP4 Human microtubule-associated protein 4 mRNA, complete cds
67	0.0885423	13266		If	POLR2E	213887_s_at	LOW	Then	RA		gb:AI554759 /DB_XREF=gi:4487122 /DB_XREF=tn30e02.x1 /CLONE=IMAGE:2169146 /FEA=EST /CNT=23 /TID=Hs.24301.1 /TIER=ConsEnd /STK=0 /UG=Hs.24301 /LL=5434 /UG_GENE=POLR2E /UG_TITLE=polymerase (RNA) II (DNA directed) polypeptide E (25kD)
68	0.0878869	1390		If	LRRFIP1	201862_s_at	HIGH	Then	RA		gb:NM_004735.1 /DB_XREF=gi:4758689 /GEN=LRRFIP1 /FEA=FLmRNA /CNT=159 /TID=Hs.326159.0 /TIER=FL /STK=5 /UG=Hs.326159 /LL=9208 /DEF=Homo sapiens leucine rich repeat (in FLII) interacting protein 1 (LRRFIP1), mRNA. /PROD=leucine rich repeat (in FLII) interactingprotein 1 /FL=gb:NM_004735.1
69	0.0863180	3406		If	PIK3CD	203879_at	HIGH	Then	RA		gb:U86453.1 /DB_XREF=gi:2317893 /FEA=FLmRNA /CNT=98 /TID=Hs.162808.0 /TIER=FL+Stack /STK=37 /UG=Hs.162808 /LL=5293 /UG_GENE=PIK3CD /DEF=Human phosphatidylinositol 3-kinase catalytic subunit p110delta mRNA, complete cds. /PROD=phosphatidylinositol 3-kinase catalytic subunitp110delta /FL=gb:U86453.1 gb:NM_005026.1
70	0.0838079	12149		If	ZEB1	212764_at	LOW	Then	RA		gb:AI806174 /DB_XREF=gi:5392740 /DB_XREF=wf06h03.x1 /CLONE=IMAGE:2349845 /FEA=mRNA /CNT=125 /TID=Hs.232068.2 /TIER=Stack /STK=32 /UG=Hs.232068 /LL=6935 /UG_GENE=TCF8 /UG_TITLE=transcription factor 8 (represses interleukin 2 expression)
71	0.0827348	11804		If	ZCCHC24	212419_at	LOW	Then	RA		gb:AA131324 /DB_XREF=gi:1693011 /DB_XREF=zl31b04.s1 /CLONE=IMAGE:503503 /FEA=mRNA /CNT=188 /TID=Hs.28264.0 /TIER=Stack /STK=69 /UG=Hs.28264 /UG_TITLE=Homo sapiens mRNA; cDNA DKFZp564L0822 (from clone DKFZp564L0822)
72	0.0819586	11888		If	DIP2C	212503_s_at	LOW	Then	RA		gb:N22859 /DB_XREF=gi:1137009 /DB_XREF=yx56d09.s1 /CLONE=IMAGE:265745 /FEA=mRNA /CNT=134 /TID=Hs.227716.0 /TIER=Stack /STK=9 /UG=Hs.227716 /LL=22982 /UG_GENE=KIAA0934 /UG_TITLE=KIAA0934 protein
73	0.0817751	7327		If	PROS1	207808_s_at	LOW	Then	RA		gb:NM_000313.1 /DB_XREF=gi:4506116 /GEN=PROS1 /FEA=FLmRNA /CNT=3 /TID=Hs.64016.0 /TIER=FL /STK=0 /UG=Hs.64016 /LL=5627 /DEF=Homo sapiens protein S (alpha) (PROS1), mRNA. /PROD=protein S (alpha) /FL=gb:M15036.1 gb:NM_000313.1
74	0.0758943	13814		If	RALA	214435_x_at	HIGH	Then	RA		gb:NM_005402.1 /DB_XREF=gi:4885568 /GEN=RALA /FEA=FLmRNA /CNT=43 /TID=Hs.288757.0 /TIER=FL /STK=0 /UG=Hs.288757 /LL=5898 /DEF=Homo sapiens v-ral simian leukemia viral oncogene homolog A (ras related) (RALA), mRNA. /PROD=v-ral simian leukemia viral oncogene homolog A(ras related) /FL=gb:NM_005402.1 gb:M29893.1
75	0.0654830	22101		If	MICALL1	55081_at	HIGH	Then	RA		Cluster Incl. W46406:zc31c10.s1 Homo sapiens cDNA, 3 end /clone=IMAGE-323922 /clone_end=3 /gb=W46406 /gi=1331036 /ug=Hs.8535 /len=568
76	0.0644260	2221		If	STK17A	202693_s_at	HIGH	Then	RA		gb:AW194730 /DB_XREF=gi:6473630 /DB_XREF=xn43d11.x1 /CLONE=IMAGE:2696469 /FEA=FLmRNA /CNT=169 /TID=Hs.9075.0 /TIER=Stack /STK=57 /UG=Hs.9075 /LL=9263 /UG_GENE=STK17A /UG_TITLE=serinethreonine kinase 17a (apoptosis-inducing) /FL=gb:AB011420.1 gb:NM_004760.1
77	0.0643669	2786		If	HDDC2	203259_s_at	LOW	Then	RA		gb:BC001671.1 /DB_XREF=gi:12804520 /FEA=FLmRNA /CNT=98 /TID=Hs.32826.0 /TIER=FL+Stack /STK=55 /UG=Hs.32826 /LL=51020 /UG_GENE=LOC51020 /DEF=Homo sapiens, Similar to CGI-130 protein, clone MGC:2442, mRNA, complete cds. /PROD=Similar to CGI-130 protein /FL=gb:NM_016063.1 gb:BC001671.1 gb:AF151888.1
78	0.0642982	313		If	LRP1	200785_s_at	LOW	Then	RA		gb:NM_002332.1 /DB_XREF=gi:4758685 /GEN=LRP1 /FEA=FLmRNA /CNT=398 /TID=Hs.89137.0 /TIER=FL+Stack /STK=144 /UG=Hs.89137 /LL=4035 /DEF=Homo sapiens low density lipoprotein-related protein 1 (alpha-2-macroglobulin receptor) (LRP1), mRNA. /PROD=low density lipoprotein-related protein 1(alpha-2-macroglobulin receptor) /FL=gb:NM_002332.1
79	0.0616995	12121		If	C16orf45	212736_at	LOW	Then	RA		gb:BE299456 /DB_XREF=gi:9183204 /DB_XREF=600944717T1 /CLONE=IMAGE:2960548 /FEA=DNA_2 /CNT=138 /TID=Hs.6349.0 /TIER=Stack /STK=35 /UG=Hs.6349 /UG_TITLE=Human Chromosome 16 BAC clone CIT987SK-A-362G6
80	0.0606729	17650		If	BDH2	218285_s_at	LOW	Then	RA		gb:NM_020139.1 /DB_XREF=gi:10047131 /GEN=LOC56898 /FEA=FLmRNA /CNT=140 /TID=Hs.124696.0 /TIER=FL+Stack /STK=88 /UG=Hs.124696 /LL=56898 /DEF=Homo sapiens oxidoreductase UCPA (LOC56898), mRNA. /PROD=oxidoreductase UCPA /FL=gb:NM_020139.1 gb:AF164790.1
81	0.0598962	12498		If	ATG4A	213115_at	HIGH	Then	RA		gb:AL031177 /DB_XREF=gi:4071056 /FEA=DNA_3 /CNT=72 /TID=Hs.8763.0 /TIER=Stack /STK=38 /UG=Hs.8763 /UG_TITLE=Human DNA sequence from clone 889N15 on chromosome Xq22.1-22.3. Contains part of the gene for a novel protein similar to X. laevis Cortical Thymocyte Marker CTX, the possibly alternatively spliced gene for 26S Proteasome subunit p28 (Ankyrin repeat protein), a novel gene and exons 36 throug…
82	0.0576380	17312		If	CMTM6	217947_at	HIGH	Then	RA		gb:NM_017801.1 /DB_XREF=gi:8923369 /GEN=FLJ20396 /FEA=FLmRNA /CNT=172 /TID=Hs.283685.0 /TIER=FL+Stack /STK=65 /UG=Hs.283685 /LL=54918 /DEF=Homo sapiens hypothetical protein FLJ20396 (FLJ20396), mRNA. /PROD=hypothetical protein FLJ20396 /FL=gb:BC002797.1 gb:NM_017801.1
83	0.0569260	12205		If	DMXL2	212820_at	HIGH	Then	RA		gb:AB020663.1 /DB_XREF=gi:4240200 /GEN=KIAA0856 /FEA=mRNA /CNT=97 /TID=Hs.13264.0 /TIER=Stack /STK=35 /UG=Hs.13264 /LL=23312 /DEF=Homo sapiens mRNA for KIAA0856 protein, partial cds. /PROD=KIAA0856 protein
84	0.0542271	22159		If	GIMAP5	64064_at	HIGH	Then	RA		Cluster Incl. AI435089:th95b11.x1 Homo sapiens cDNA, 3 end /clone=IMAGE-2126397 /clone_end=3 /gb=AI435089 /gi=4300737 /ug=Hs.26194 /len=891
85	0.0521731	4666		If	UST	205139_s_at	LOW	Then	RA		gb:NM_005715.1 /DB_XREF=gi:5032218 /GEN=UST /FEA=FLmRNA /CNT=48 /TID=Hs.134015.0 /TIER=FL+Stack /STK=10 /UG=Hs.134015 /LL=10090 /DEF=Homo sapiens uronyl 2-sulfotransferase (UST), mRNA. /PROD=uronyl 2-sulfotransferase /FL=gb:AB020316.1 gb:NM_005715.1
86	0.0504648	10245		If	C1orf38	210785_s_at	HIGH	Then	RA		gb:AB035482.1 /DB_XREF=gi:8272423 /FEA=FLmRNA /CNT=2 /TID=Hs.10649.1 /TIER=FL /STK=0 /UG=Hs.10649 /LL=9473 /UG_GENE=ICB-1 /DEF=Homo sapiens mRNA for ICB-1beta, complete cds. /PROD=ICB-1beta /FL=gb:AB035482.1
87	0.0489385	12869		If	SNED1	213488_at	LOW	Then	RA		gb:N73970 /DB_XREF=gi:1231255 /DB_XREF=za74h03.s1 /CLONE=IMAGE:298325 /FEA=mRNA /CNT=43 /TID=Hs.7949.1 /TIER=Stack /STK=24 /UG=Hs.7949 /LL=25992 /UG_GENE=DKFZP586B2420 /UG_TITLE=DKFZP586B2420 protein
88	0.0485174	11879		If	TENC1	212494_at	LOW	Then	RA		gb:AB028998.1 /DB_XREF=gi:5689486 /GEN=KIAA1075 /FEA=mRNA /CNT=163 /TID=Hs.6147.0 /TIER=Stack /STK=106 /UG=Hs.6147 /LL=23371 /DEF=Homo sapiens mRNA for KIAA1075 protein, partial cds. /PROD=KIAA1075 protein
89	0.0445637	9502		If	MALT1	210017_at	HIGH	Then	RA		gb:AF070528.1 /DB_XREF=gi:3387883 /FEA=FLmRNA /CNT=33 /TID=Hs.180566.2 /TIER=ConsEnd /STK=0 /UG=Hs.180566 /LL=10892 /UG_GENE=MALT1 /UG_TITLE=mucosa associated lymphoid tissue lymphoma translocation gene 1 /DEF=Homo sapiens clone 24631 mRNA sequence. /FL=gb:AB026118.1
90	0.0407737	2214		If	AXL	202686_s_at	LOW	Then	RA		gb:NM_021913.1 /DB_XREF=gi:11863122 /GEN=AXL /FEA=FLmRNA /CNT=194 /TID=Hs.83341.1 /TIER=FL+Stack /STK=81 /UG=Hs.83341 /LL=558 /DEF=Homo sapiens AXL receptor tyrosine kinase (AXL), transcript variant 1, mRNA. /PROD=AXL receptor tyrosine kinase isoform 1precursor /FL=gb:NM_021913.1
91	0.0399187	3751		If	GCH1	204224_s_at	HIGH	Then	RA		gb:NM_000161.1 /DB_XREF=gi:4503948 /GEN=GCH1 /FEA=FLmRNA /CNT=74 /TID=Hs.86724.0 /TIER=FL+Stack /STK=27 /UG=Hs.86724 /LL=2643 /DEF=Homo sapiens GTP cyclohydrolase 1 (dopa-responsive dystonia) (GCH1), mRNA. /PROD=GTP cyclohydrolase 1 (dopa-responsive dystonia) /FL=gb:U66097.1 gb:U19523.1 gb:NM_000161.1
92	0.0391371	3764		If	GULP1	204237_at	LOW	Then	RA		gb:NM_016315.1 /DB_XREF=gi:7705317 /GEN=CED-6 /FEA=FLmRNA /CNT=90 /TID=Hs.107056.0 /TIER=FL+Stack /STK=14 /UG=Hs.107056 /LL=51454 /DEF=Homo sapiens CED-6 protein (CED-6), mRNA. /PROD=CED-6 protein /FL=gb:NM_016315.1 gb:AF200715.1 gb:AF191771.1
93	0.0390874	17191		If	UBE2J1	217826_s_at	HIGH	Then	RA		gb:NM_016021.1 /DB_XREF=gi:7706311 /GEN=LOC51632 /FEA=FLmRNA /CNT=273 /TID=Hs.184325.0 /TIER=FL /STK=5 /UG=Hs.184325 /LL=51632 /DEF=Homo sapiens CGI-76 protein (LOC51632), mRNA. /PROD=CGI-76 protein /FL=gb:AF151834.1 gb:AF161502.1 gb:AF151039.1 gb:NM_016021.1
94	0.0384836	4307		If	FAS	204780_s_at	HIGH	Then	RA		gb:AA164751 /DB_XREF=gi:1740929 /DB_XREF=zo93g12.s1 /CLONE=IMAGE:594502 /FEA=FLmRNA /CNT=60 /TID=Hs.82359.0 /TIER=Stack /STK=13 /UG=Hs.82359 /LL=355 /UG_GENE=TNFRSF6 /UG_TITLE=tumor necrosis factor receptor superfamily, member 6 /FL=gb:NM_000043.1 gb:M67454.1
95	0.0370612	8704		If	FERMT2	209210_s_at	LOW	Then	RA		gb:Z24725.1 /DB_XREF=gi:505032 /FEA=FLmRNA /CNT=166 /TID=Hs.75260.0 /TIER=FL+Stack /STK=55 /UG=Hs.75260 /LL=10979 /UG_GENE=MIG2 /DEF=H.sapiens mitogen inducible gene mig-2, complete CDS. /PROD=mitogen inducible gene mig-2 /FL=gb:Z24725.1
96	0.0369633	13812		If	SELENBP1	214433_s_at	LOW	Then	RA		gb:NM_003944.1 /DB_XREF=gi:4506872 /GEN=SELENBP1 /FEA=FLmRNA /CNT=66 /TID=Hs.288973.1 /TIER=FL /STK=2 /UG=Hs.288973 /LL=8991 /DEF=Homo sapiens selenium binding protein 1 (SELENBP1), mRNA. /PROD=selenium binding protein 1 /FL=gb:U29091.1 gb:NM_003944.1
97	0.0358232	10941		If	FGFR1	211535_s_at	LOW	Then	RA		gb:M60485.1 /DB_XREF=gi:182560 /FEA=FLmRNA /CNT=1 /TID=Hs.748.6 /TIER=FL /STK=0 /UG=Hs.748 /LL=2260 /UG_GENE=FGFR1 /DEF=Human fibroblast growth factor receptor mRNA, complete cds. /PROD=fibroblast growth factor receptor /FL=gb:M60485.1
98	0.0336022	12676		If	CYLD	213295_at	HIGH	Then	RA		gb:AA555096 /DB_XREF=gi:2325635 /DB_XREF=nj40e01.s1 /CLONE=IMAGE:994968 /FEA=mRNA /CNT=47 /TID=Hs.26295.0 /TIER=Stack /STK=21 /UG=Hs.26295 /UG_TITLE=Homo sapiens mRNA; cDNA DKFZp586D1122 (from clone DKFZp586D1122)
99	0.0319094	10839		If	SERPINA1	211429_s_at	HIGH	Then	RA		gb:AF119873.1 /DB_XREF=gi:7770182 /FEA=FLmRNA /CNT=1 /TID=Hs.297681.2 /TIER=FL /STK=0 /UG=Hs.297681 /LL=5265 /UG_GENE=SERPINA1 /DEF=Homo sapiens PRO2275 mRNA, complete cds. /PROD=PRO2275 /FL=gb:AF119873.1
100	0.0318049	11680		If	GNG12	212294_at	LOW	Then	RA		gb:BG111761 /DB_XREF=gi:12605267 /DB_XREF=602285343F1 /CLONE=IMAGE:4372619 /FEA=mRNA /CNT=214 /TID=Hs.8107.0 /TIER=Stack /STK=79 /UG=Hs.8107 /UG_TITLE=Homo sapiens mRNA; cDNA DKFZp586B0918 (from clone DKFZp586B0918)
101	0.0256505	12104		If	PHLPP1	212719_at	LOW	Then	RA		gb:AB011178.1 /DB_XREF=gi:3043735 /GEN=KIAA0606 /FEA=mRNA /CNT=97 /TID=Hs.38176.0 /TIER=Stack /STK=35 /UG=Hs.38176 /LL=23239 /DEF=Homo sapiens mRNA for KIAA0606 protein, partial cds. /PROD=KIAA0606 protein
102	0.0244959	8324		If	TAPBP	208829_at	HIGH	Then	RA		gb:AF029750.1 /DB_XREF=gi:2587057 /GEN=NGS-17 /FEA=FLmRNA /CNT=253 /TID=Hs.179600.1 /TIER=FL+Stack /STK=111 /UG=Hs.179600 /LL=6892 /DEF=Homo sapiens tapasin (NGS-17) mRNA, complete cds. /PROD=tapasin /FL=gb:AF314222.1 gb:AF029750.1 gb:NM_003190.1 gb:AB010639.1 gb:AF009510.1
103	0.0209833	2215		If	TNFSF10	202687_s_at	HIGH	Then	RA		gb:U57059.1 /DB_XREF=gi:1336207 /FEA=FLmRNA /CNT=148 /TID=Hs.83429.0 /TIER=FL /STK=6 /UG=Hs.83429 /LL=8743 /UG_GENE=TNFSF10 /DEF=Homo sapiens Apo-2 ligand mRNA, complete cds. /PROD=Apo-2 ligand /FL=gb:NM_003810.1 gb:U57059.1 gb:U37518.1
104	0.0144117	2276		If	GBP2	202748_at	HIGH	Then	RA		gb:NM_004120.2 /DB_XREF=gi:6996011 /GEN=GBP2 /FEA=FLmRNA /CNT=107 /TID=Hs.171862.0 /TIER=FL /STK=1 /UG=Hs.171862 /LL=2634 /DEF=Homo sapiens guanylate binding protein 2, interferon-inducible (GBP2), mRNA. /PROD=guanylate binding protein 2,interferon-inducible /FL=gb:M55543.1 gb:NM_004120.2
105	0.0125962	7282		If	METTL7A	207761_s_at	LOW	Then	RA		gb:NM_014033.1 /DB_XREF=gi:13378140 /GEN=DKFZP586A0522 /FEA=FLmRNA /CNT=3 /TID=Hs.288771.0 /TIER=FL /STK=0 /UG=Hs.288771 /LL=25840 /DEF=Homo sapiens DKFZP586A0522 protein (DKFZP586A0522), mRNA. /PROD=DKFZP586A0522 protein /FL=gb:NM_014033.1
106	0.0109102	1109		If	TMX4	201581_at	LOW	Then	RA		gb:BF572868 /DB_XREF=gi:11646580 /DB_XREF=602079440F2 /CLONE=IMAGE:4254176 /FEA=FLmRNA /CNT=268 /TID=Hs.169358.0 /TIER=Stack /STK=35 /UG=Hs.169358 /LL=56255 /UG_GENE=DJ971N18.2 /UG_TITLE=hypothetical protein /FL=gb:NM_021156.1
107	0.0083499	1369		If	HSPB1	201841_s_at	LOW	Then	RA		gb:NM_001540.2 /DB_XREF=gi:4996892 /GEN=HSPB1 /FEA=FLmRNA /CNT=468 /TID=Hs.76067.0 /TIER=FL+Stack /STK=414 /UG=Hs.76067 /LL=3315 /DEF=Homo sapiens heat shock 27kD protein 1 (HSPB1), mRNA. /PROD=heat shock 27kD protein 1 /FL=gb:BC000510.1 gb:U90906.1 gb:AB020027.1 gb:NM_001540.2
108	0.0029451	4949		If	ITGBL1	205422_s_at	LOW	Then	RA		gb:NM_004791.1 /DB_XREF=gi:4758613 /GEN=ITGBL1 /FEA=FLmRNA /CNT=37 /TID=Hs.82582.0 /TIER=FL+Stack /STK=15 /UG=Hs.82582 /LL=9358 /DEF=Homo sapiens integrin, beta-like 1 (with EGF-like repeat domains) (ITGBL1), mRNA. /PROD=integrin, beta-like 1 (with EGF-like repeatdomains) /FL=gb:AF072752.1 gb:NM_004791.1
Total; alpha=0.95; OA
1	0.1819202	13297		If	NIPBL	213918_s_at	LOW	Then	OA		gb:BF221673 /DB_XREF=gi:11128850 /DB_XREF=7o60b03.x1 /CLONE=IMAGE:3578429 /FEA=mRNA /CNT=21 /TID=Hs.287586.0 /TIER=Stack /STK=12 /UG=Hs.287586 /UG_TITLE=Homo sapiens cDNA FLJ13648 fis, clone PLACE1011340, weakly similar to Homo sapiens IDN3-B mRNA
2	0.1483375	2172		If	TNFAIP3	202644_s_at	LOW	Then	OA		gb:NM_006290.1 /DB_XREF=gi:5454131 /GEN=TNFAIP3 /FEA=FLmRNA /CNT=151 /TID=Hs.211600.0 /TIER=FL+Stack /STK=55 /UG=Hs.211600 /LL=7128 /DEF=Homo sapiens tumor necrosis factor, alpha-induced protein 3 (TNFAIP3), mRNA. /PROD=tumor necrosis factor, alpha-induced protein 3 /FL=gb:NM_006290.1 gb:M59465.1
3	0.1400692	20306		If	FAM162A	220942_x_at	HIGH	Then	OA		gb:NM_014367.1 /DB_XREF=gi:7657049 /GEN=E2IG5 /FEA=FLmRNA /CNT=3 /TID=Hs.5243.0 /TIER=FL /STK=0 /UG=Hs.5243 /LL=26355 /DEF=Homo sapiens hypothetical protein, estradiol-induced (E2IG5), mRNA. /PROD=hypothetical protein, estradiol-induced /FL=gb:NM_014367.1 gb:AF191020.1
4	0.1361369	18195		If	FCGRT	218831_s_at	HIGH	Then	OA		gb:NM_004107.1 /DB_XREF=gi:4758345 /GEN=FCGRT /FEA=FLmRNA /CNT=504 /TID=Hs.111903.0 /TIER=FL+Stack /STK=469 /UG=Hs.111903 /LL=2217 /DEF=Homo sapiens Fc fragment of IgG, receptor, transporter, alpha (FCGRT), mRNA. /PROD=Fc fragment of IgG, receptor, transporter,alpha /FL=gb:NM_004107.1 gb:U12255.1
5	0.1332008	1677		If	NEDD9	202149_at	LOW	Then	OA		gb:AL136139 /DB_XREF=gi:8217463 /FEA=FLmRNA /CNT=161 /TID=Hs.80261.0 /TIER=Stack /STK=41 /UG=Hs.80261 /LL=10543 /UG_GENE=HEF1 /UG_TITLE=enhancer of filamentation 1 (cas-like docking; Crk-associated substrate related) /DEF=Human DNA sequence from clone RP4-761I2 on chromosome 6 Contains 3 part of the gene for enhancer of filamentation (HEF1), ESTs, STSs and CpG islands /FL=gb:U64317.1 gb:NM_006403…
6	0.0823442	17351		If	BAZ1A	217986_s_at	LOW	Then	OA		gb:NM_013448.1 /DB_XREF=gi:7304918 /GEN=BAZ1A /FEA=FLmRNA /CNT=159 /TID=Hs.8858.0 /TIER=FL+Stack /STK=30 /UG=Hs.8858 /LL=11177 /DEF=Homo sapiens bromodomain adjacent to zinc finger domain, 1A (BAZ1A), mRNA. /PROD=bromodomain adjacent to zinc finger domain, 1A /FL=gb:AB032252.1 gb:NM_013448.1
7	0.0816427	4324		If	EML1	204797_s_at	HIGH	Then	OA		gb:NM_004434.1 /DB_XREF=gi:4758267 /GEN=EMAPL /FEA=FLmRNA /CNT=70 /TID=Hs.12451.0 /TIER=FL+Stack /STK=19 /UG=Hs.12451 /LL=2009 /DEF=Homo sapiens echinoderm microtubule-associated protein-like (EMAPL), mRNA. /PROD=echinoderm microtubule-associated protein-like /FL=gb:NM_004434.1 gb:U97018.1
8	0.0778360	4394		If	GCHFR	204867_at	HIGH	Then	OA		gb:NM_005258.2 /DB_XREF=gi:6382072 /GEN=GCHFR /FEA=FLmRNA /CNT=42 /TID=Hs.83081.0 /TIER=FL+Stack /STK=13 /UG=Hs.83081 /LL=2644 /DEF=Homo sapiens GTP cyclohydrolase I feedback regulatory protein (GCHFR), mRNA. /PROD=GTP cyclohydrolase I feedback regulatoryprotein /FL=gb:NM_005258.2
9	0.0735170	12327		If	SLC5A3	212944_at	HIGH	Then	OA		gb:AK024896.1 /DB_XREF=gi:10437310 /FEA=mRNA /CNT=106 /TID=Hs.268016.0 /TIER=Stack /STK=54 /UG=Hs.268016 /UG_TITLE=Homo sapiens cDNA: FLJ21243 fis, clone COL01164 /DEF=Homo sapiens cDNA: FLJ21243 fis, clone COL01164.
10	0.0506080	9425		If	CFLAR	209939_x_at	LOW	Then	OA		gb:AF005775.1 /DB_XREF=gi:2286146 /GEN=clarp /FEA=FLmRNA /CNT=40 /TID=Hs.195175.1 /TIER=FL+Stack /STK=30 /UG=Hs.195175 /LL=8837 /DEF=Homo sapiens caspase-like apoptosis regulatory protein 2 (clarp) mRNA, alternatively spliced, complete cds. /PROD=caspase-like apoptosis regulatory protein 2 /FL=gb:AF005775.1
11	0.0399162	1968		If	ST5	202440_s_at	HIGH	Then	OA		gb:NM_005418.1 /DB_XREF=gi:4885612 /GEN=ST5 /FEA=FLmRNA /CNT=158 /TID=Hs.79265.0 /TIER=FL+Stack /STK=68 /UG=Hs.79265 /LL=6764 /DEF=Homo sapiens suppression of tumorigenicity 5 (ST5), mRNA. /PROD=suppression of tumorigenicity 5 /FL=gb:NM_005418.1 gb:U15779.1 gb:U15131.1
12	0.0303287	3811		If	PPP1R3C	204284_at	HIGH	Then	OA		gb:N26005 /DB_XREF=gi:1140353 /DB_XREF=yx88f04.s1 /CLONE=IMAGE:268831 /FEA=FLmRNA /CNT=114 /TID=Hs.303090.0 /TIER=Stack /STK=46 /UG=Hs.303090 /LL=5507 /UG_GENE=PPP1R5 /UG_TITLE=protein phosphatase 1, regulatory (inhibitor) subunit 5 /FL=gb:NM_005398.1
13	0.0299976	3035		If	TNFRSF1B	203508_at	LOW	Then	OA		gb:NM_001066.1 /DB_XREF=gi:4507576 /GEN=TNFRSF1B /FEA=FLmRNA /CNT=100 /TID=Hs.256278.0 /TIER=FL+Stack /STK=51 /UG=Hs.256278 /LL=7133 /DEF=Homo sapiens tumor necrosis factor receptor superfamily, member 1B (TNFRSF1B), mRNA. /PROD=tumor necrosis factor receptor 2 (75kD) /FL=gb:NM_001066.1 gb:M55994.1 gb:M32315.1
14	0.0279397	12250		If	COL14A1	212865_s_at	HIGH	Then	OA		gb:BF449063 /DB_XREF=gi:11515232 /DB_XREF=7o64f12.x1 /CLONE=IMAGE:3579023 /FEA=mRNA /CNT=105 /TID=Hs.36131.0 /TIER=Stack /STK=40 /UG=Hs.36131 /LL=7373 /UG_GENE=COL14A1 /UG_TITLE=collagen, type XIV, alpha 1 (undulin)
15	0.0261249	22101		If	MICALL1	55081_at	LOW	Then	OA		Cluster Incl. W46406:zc31c10.s1 Homo sapiens cDNA, 3 end /clone=IMAGE-323922 /clone_end=3 /gb=W46406 /gi=1331036 /ug=Hs.8535 /len=568
16	0.0201454	8602		If	TSPAN6	209108_at	HIGH	Then	OA		gb:AF053453.1 /DB_XREF=gi:2995860 /GEN=TSPAN-6 /FEA=FLmRNA /CNT=226 /TID=Hs.121068.0 /TIER=FL+Stack /STK=74 /UG=Hs.121068 /LL=7105 /DEF=Homo sapiens tetraspan TM4SF (TSPAN-6) mRNA, complete cds. /PROD=tetraspan TM4SF /FL=gb:AF053453.1 gb:NM_003270.1 gb:AF043906.1 gb:AF133426.1 gb:U84895.1
17	0.0198454	1544		If	MEST	202016_at	HIGH	Then	OA		gb:NM_002402.1 /DB_XREF=gi:4505154 /GEN=MEST /FEA=FLmRNA /CNT=338 /TID=Hs.79284.0 /TIER=FL+Stack /STK=133 /UG=Hs.79284 /LL=4232 /DEF=Homo sapiens mesoderm specific transcript (mouse) homolog (MEST), mRNA. /PROD=mesoderm specific transcript (mouse) homolog /FL=gb:D78611.1 gb:BC002413.1 gb:NM_002402.1 gb:D87367.1
18	0.0147032	20904		If	CRISPLD2	221541_at	LOW	Then	OA		gb:AL136861.1 /DB_XREF=gi:12053226 /GEN=DKFZp434B044 /FEA=FLmRNA /CNT=111 /TID=Hs.262958.0 /TIER=FL+Stack /STK=45 /UG=Hs.262958 /DEF=Homo sapiens mRNA; cDNA DKFZp434B044 (from clone DKFZp434B044); complete cds. /PROD=hypothetical protein /FL=gb:AL136861.1
19	0.0130534	21485		If	P4HTM	222125_s_at	HIGH	Then	OA		gb:BC000580.1 /DB_XREF=gi:12653606 /FEA=mRNA /CNT=15 /TID=Hs.5014.1 /TIER=ConsEnd /STK=0 /UG=Hs.5014 /LL=54681 /UG_GENE=FLJ20262 /DEF=Homo sapiens, clone IMAGE:3162218, mRNA, partial cds. /PROD=Unknown (protein for IMAGE:3162218)
20	0.0123220	13998		If	PAM	214620_x_at	HIGH	Then	OA		gb:BF038548 /DB_XREF=gi:10744829 /DB_XREF=601459971F1 /CLONE=IMAGE:3863609 /FEA=FLmRNA /CNT=7 /TID=Hs.83920.2 /TIER=ConsEnd /STK=0 /UG=Hs.83920 /LL=5066 /UG_GENE=PAM /UG_TITLE=peptidylglycine alpha-amidating monooxygenase /FL=gb:AF010472.1
21	0.0117615	2126		If	S100A13	202598_at	HIGH	Then	OA		gb:NM_005979.1 /DB_XREF=gi:5174658 /GEN=S100A13 /FEA=FLmRNA /CNT=149 /TID=Hs.14331.0 /TIER=FL+Stack /STK=81 /UG=Hs.14331 /LL=6284 /DEF=Homo sapiens S100 calcium-binding protein A13 (S100A13), mRNA. /PROD=S100 calcium-binding protein A13 /FL=gb:BC000632.1 gb:NM_005979.1
22	0.0059609	10839		If	SERPINA1	211429_s_at	LOW	Then	OA		gb:AF119873.1 /DB_XREF=gi:7770182 /FEA=FLmRNA /CNT=1 /TID=Hs.297681.2 /TIER=FL /STK=0 /UG=Hs.297681 /LL=5265 /UG_GENE=SERPINA1 /DEF=Homo sapiens PRO2275 mRNA, complete cds. /PROD=PRO2275 /FL=gb:AF119873.1
23	0.0034200	12512		If	GCSH	213129_s_at	HIGH	Then	OA		gb:AI970157 /DB_XREF=gi:5766983 /DB_XREF=wq89h08.x1 /CLONE=IMAGE:2479263 /FEA=EST /CNT=70 /TID=Hs.77631.1 /TIER=Stack /STK=12 /UG=Hs.77631 /LL=2653 /UG_GENE=GCSH /UG_TITLE=glycine cleavage system protein H (aminomethyl carrier)
24	0.0023005	11713		If	LIMCH1	212328_at	HIGH	Then	OA		gb:AB029025.1 /DB_XREF=gi:5689540 /GEN=KIAA1102 /FEA=mRNA /CNT=207 /TID=Hs.202949.0 /TIER=Stack /STK=44 /UG=Hs.202949 /LL=22998 /DEF=Homo sapiens mRNA for KIAA1102 protein, partial cds. /PROD=KIAA1102 protein
25	0.0011296	11683		If	ATP13A3	212297_at	LOW	Then	OA		gb:BF218804 /DB_XREF=gi:11112494 /DB_XREF=601882315F1 /CLONE=IMAGE:4094786 /FEA=mRNA /CNT=210 /TID=Hs.4934.0 /TIER=Stack /STK=86 /UG=Hs.4934 /UG_TITLE=H.sapiens polyA site DNA

## Sheet: Rule Overlap among Data Sets
	Overlap between the rule lists
	A) Rule Rank									B) Number of Overlapping Rules
	Control Group (CG)			Rank of the overlapping rules								Jena all			Jena			Berlin			Leipzig			Total
Order #	Internal ID	Gene symbol	Probe Set Name _ Expression Level	Jena all	Jena	Berlin	Leipzig	Total				CG	RA	OA	CG	RA	OA	CG	RA	OA	CG	RA	OA	CG	RA	OA
1	115	EEF2	200094_s_at_HIGH		20			233		Jena all	CG	45
2	118	HNRNPK	200097_s_at_HIGH		16			70			RA		27
3	146	LASP1	200618_at_LOW			111		27			OA			7
4	194	HSPF1	200666_s_at_HIGH			28		17		Jena	CG	6			31
5	296	MAT2A	200768_s_at_HIGH	21	2	83		5			RA		5			20
6	305	KIAA0005	200777_s_at_HIGH			73		24			OA			2			10
7	307	ATF4	200779_at_HIGH			183		50		Berlin	CG	3			5			221
8	327	HSPA1A	200799_at_HIGH			19		56			RA		2			7			29
9	328	HSPA1A	200800_s_at_HIGH			9		20			OA			0			0			4
10	335	HSPD1	200807_s_at_HIGH			48		8		Leipzig	CG	NA			NA			NA			NA
11	408	Hs. 445203	200880_at_HIGH			121		49			RA		0			1			1			4
12	449	BTG1	200921_s_at_HIGH			45		9			OA			0			0			0			72
13	589	stomatin peptide	201061_s_at_HIGH			186		53		Total	CG	4			8			119			NA			281
14	688	CSDA	201160_s_at_HIGH			149		195			RA		4			13			25			2			108
15	838	P311	201310_s_at_LOW			47		30			OA			1			1			2			1			25
16	857	ETS2	201329_s_at_HIGH			156		96
17	896	ZFP36L2	201368_at_HIGH			203		203
18	950	IFI30	201422_at_LOW			110		243
19	1001	JUNB	201473_at_HIGH			211		208
20	1059	ZFP36	201531_at_HIGH			34		33
21	1123	HT010	201595_s_at_HIGH			138		100
22	1197	MACS	201669_s_at_LOW			14		28
23	1266	GC20	201738_at_HIGH			17		55
24	1289	MTHFD2	201761_at_HIGH			43		36
25	1339	SH3BP5	201811_x_at_HIGH			146		81
26	1378	CAPG	201850_at_LOW			189		188
27	1405	PPP2R5C	201877_s_at_LOW			144		93
28	1478	CAPZB	201950_x_at_LOW			87		59
29	1549	EIF1	202021_x_at_HIGH			46		16
30	1596	LDLR	202068_s_at_HIGH			59		14
31	1599	SDC4	202071_at_HIGH			64		13
32	1812	CDKN1A	202284_s_at_HIGH	24	6
33	1830	FLJ11021	202302_s_at_HIGH			60		175
34	1838	COL1A1	202310_s_at_LOW			49		22
35	1916	RGS2	202388_at_HIGH			212		128
36	1932	COL1A2	202404_s_at_LOW			10		78
37	1986	SPUVE	202458_at_LOW			36		38
38	2109	HSPA1B	202581_at_HIGH			12		10
39	2122	LEPROTL1	202594_at_LOW		27	127		113
40	2238	BET1	202710_at_LOW			204		240
41	2441	ADM	202912_at_HIGH			42		11
42	2477	IL1R1	202948_at_HIGH			185		23
43	2581	C2	203052_at_LOW			76		102
44	2668	BCL6	203140_at_HIGH			1		2
45	2760	SCA1	203232_s_at_LOW			81		80
46	2772	PXR1	203244_at_HIGH			169		174
47	2818	CNOT4	203291_at_LOW	18	18
48	2840	TGIF	203313_s_at_HIGH			220		135
49	2868	CBF2	203341_at_HIGH		4			29
50	2900	STATI2	203373_at_HIGH			92		259
51	3070	BTEB1	203543_s_at_HIGH			2		12
52	3101	NFIL3	203574_at_HIGH	25	3	4		1
53	3193	SDF1	203666_at_LOW			22		44
54	3252	GADD45A	203725_at_HIGH			6		103
55	3279	JUND	203752_s_at_HIGH		11	85		18
56	3459	HLA-DMB	203932_at_LOW			38		63
57	3500	CEBPD	203973_s_at_HIGH			191		26
58	3544	KDELR3	204017_at_LOW			69		71
59	3620	CCNH	204093_at_HIGH			160		278
60	3639	HNMT	204112_s_at_LOW			172		25
61	3641	NID2	204114_at_LOW			54		54
62	3658	FOXO3	204131_s_at_HIGH			74		19
63	3770	RLF	204243_at_HIGH			100		156
64	4347	BTN3A3	204820_s_at_LOW			157		73
65	4427	SAP30	204900_x_at_HIGH			200		157
66	5693	ARHGAP6	206167_s_at_HIGH			118		86
67	6188	GLRX	206662_at_HIGH			209		225
68	7488	DPT	207977_s_at_LOW			148		58
69	7579	REV3L	208070_s_at_HIGH			61		92
70	7582	TTC3	208073_x_at_LOW			142		137
71	8247	NAPIL1	208752_x_at_HIGH			41		39
72	8248	NAPIL1	208753_s_at_HIGH			103		42
73	8266	LTA4H	208771_s_at_LOW			70		66
74	8364	GABARAPL1	208869_s_at_HIGH			30		35
75	8389	HLA-DRA	208894_at_LOW			132		119
76	8417	NXF1	208922_s_at_HIGH			53		269
77	8459	DKFZp762M2311	208964_s_at_HIGH			159		162
78	8678	IRS2	209184_s_at_HIGH			33		51
79	8687	PIM1	209193_at_HIGH			133		91
80	8770	GLRX	209276_s_at_HIGH			178		126
81	8799	GADD45B	209305_s_at_HIGH	2	1
82	9170	CBLB	209682_at_HIGH			88		40
83	9456	IL1BCE	209970_x_at_LOW			167		61
84	9755	ZNF216	210275_s_at_HIGH			24		3
85	10429	HLA-DRA	210982_s_at_LOW			117		122
86	10446	GRB10	210999_s_at_HIGH			188		112
87	10867	GABARAPL1	211458_s_at_HIGH			174		45
88	11350	ARPC5	211963_s_at_LOW			197		85
89	11378	HLA-DPA1	211991_s_at_LOW			35		57
90	11385	H3F3B	211998_at_HIGH			143		109
91	11386	H3F3B	211999_at_HIGH			182		34
92	11485	RHOB	212099_at_HIGH			5		43
93	11516	EIF1	212130_x_at_HIGH			39		7
94	11530	SUN2	212144_at_HIGH			147		261
95	11581	IL6ST	212195_at_HIGH		13			189
96	11594	MED13L	212208_at_HIGH			151		238
97	11613	EIF1	212227_x_at_HIGH			104		15
98	11999	ARID5B	212614_at_HIGH			63		64
99	12050	TIPARP	212665_at_HIGH	41	12	8
100	12056	HLA-DQA1	212671_s_at_LOW			184		72
101	12109	RND3	212724_at_HIGH			105		62
102	12350	NAP1L1	212967_x_at_HIGH			115		99
103	12451	DPT	213068_at_LOW			72		6
104	12623	PLXNC1	213241_at_LOW			20		41
105	13659	HNRNPA1	214280_x_at_HIGH			77		48
106	13819	NAT1	214440_at_LOW			91		153
107	14097	DKFZp762L106	214721_x_at_HIGH			164		151
108	17218	FLJ13732	217853_at_LOW			68		32
109	17276	BAG3	217911_s_at_HIGH			18		4
110	17427	CEP4	218062_x_at_HIGH			205		106
111	17504	FLJ10813	218139_s_at_LOW	33				74
112	17514	DKFZp434K1210	218149_s_at_HIGH			26		134
113	17570	GPRK7	218205_s_at_HIGH			65		21
114	17604	NGB	218239_s_at_HIGH			122		125
115	17671	HERC1	218306_s_at_LOW			84		108
116	17684	PELI1	218319_at_HIGH			215		123
117	17819	FLJ22662	218454_at_LOW			99		90
118	18300	HSPC128	218936_s_at_HIGH			114		75
119	18350	FLJ20035	218986_s_at_LOW			106		132
120	18399	FLJ21786	219035_s_at_LOW	29				170
121	18592	ZNF361	219228_at_HIGH			108		101
122	18735	LOC51713	219371_s_at_HIGH			3		37
123	18870	FLJ23221	219506_at_LOW			44		31
124	19299	ADAMTS5	219935_at_HIGH			107		237
125	19608	NAG-7	220244_at_HIGH			195		280
126	21120	MAN1A1	221760_at_HIGH			199		98
127	21201	KLF4	221841_s_at_HIGH			67		89
128	21522	ADAMTS1	222162_s_at_HIGH			37		52
129	21986	SASH1	41644_at_HIGH			102		76
Rule overlap among the respective primary rule sets				8 of 45	12 of 31	120 of 221	NA	125 of 281
	RA			Rank of the overlapping rules
Order #	Internal ID	Gene symbol	Probe Set Name _ Expression Level	Jena all	Jena	Berlin	Leipzig	Total
1	415	STAT1	200887_s_at_HIGH		19	10		10
2	876	GPX3	201348_at_LOW			7		50
3	1565	SFRP1	202037_s_at_LOW			4		13
4	1797	GBP1	202269_x_at_HIGH	6	2	8		6
5	1798	GBP1	202270_at_HIGH			2		5
6	1819	MGP	202291_s_at_LOW		4			36
7	1835	ABCB2	202307_s_at_HIGH	5	1
8	2480	NDR /STK38	202951_at_HIGH	7	15			29
9	3001	IQGAP2	203474_at_HIGH			20		49
10	3762	GULP1	204235_s_at_LOW			24		64
11	3806	PSMB9	204279_at_HIGH		13	17		1
12	4140	PLCG2	204613_at_HIGH		14	5		4
13	4229	NFE2L3	204702_s_at_HIGH	16	11			17
14	4521	MX2	204994_at_HIGH			3		7
15	4686	CSF2RB	205159_at_HIGH		17	28	1	3
16	4909	DF	205382_s_at_LOW			18		15
17	5195	LY75	205668_at_HIGH	21	12	26		8
18	7327	PROS1	207808_s_at_LOW		10			73
19	7800	GG2-1	208296_x_at_HIGH			14		18
20	8805	KIAA0271	209311_at_LOW			13		41
21	11928	AIM1	212543_at_HIGH		9			9
22	12462	TSR2	213079_at_LOW		6			21
23	13266	POLR2E	213887_s_at_LOW			23		67
24	13470	GPX3	214091_s_at_LOW			25		30
25	15882	TCF7L2	216511_s_at_LOW			12		60
26	17298	LOC51056	217933_s_at_HIGH			22		14
27	17351	BAZ1A	217986_s_at_HIGH				4	61
28	17783	DKFZP434N161	218418_s_at_LOW			15		22
29	20616	MGC3178	221253_s_at_HIGH			11		63
30	21204	SPCS3	221844_x_at_HIGH			6		46
31	21927	WAS	38964_r_at_HIGH			9		24
32	21957	STK10	40420_at_HIGH		5	21		12
33	22235	STAT1	AFFX-HUMISGF3A/M97935_3_at_HIGH			1		2
Rule overlap among the respective primary rule sets				5 of 27	14 of 20	25 of 29	2 of 4	32 of 108
	OA			Rank of the overlapping rules
Order #	Internal ID	Gene symbol	Probe Set Name _ Expression Level	Jena all	Jena	Berlin	Leipzig	Total
1	1544	MEST	202016_at_HIGH			2		17
2	2172	TNFAIP3	202644_s_at_LOW			1		2
3	17351	BAZ1A	217986_s_at_LOW				1	6
4	18925	LOC51226	219561_at_HIGH	5	9
5	20306	E2IG5	220942_x_at_HIGH	3	1			3
Rule overlap among the respective primary rule sets				2 of 7	2 of 10	2 of 4	1 of 72	4 of 25
