# Supplementary material for: Identification of rheumatoid arthritis and osteoarthritis patients by transcriptome-based rule set generation
Source: Arthritis Res Ther. 2014 Apr 1;16(2):R84. doi: 10.1186/ar4526 (PMC4060460; doi:10.1186/ar4526)
Supplement: Additional file 4 — Listing of the overlap among the different rule sets. The data are displayed as the ‘Rule Overlap among Data Sets’ including the gene names. The ranks of the individuals rules in the respective dataset are indicated and the rules/genes showing an overlap between the three independent study groups ‘Jena’, ‘Berlin’, and ‘Leipzig’ are highlighted in grey. [file ar4526-S4.xls]

## Sheet: Rule Overlap among Data Sets
	Overlap between the rule lists
	Control Group			Rank of the overlapping rules
Order #	Internal ID	Gene symbol	Probe Set Name _ Expression Level	Jena all	Jena	Berlin	Leipzig	Total	Probe Set Description
1	115	EEF2	200094_s_at_HIGH		20			233	gb:AI004246 /DB_XREF=gi:3213756 /DB_XREF=ou03g06.x1 /CLONE=IMAGE:1625242 /FEA=EST /CNT=15 /TID=Hs.75309.1 /TIER=Stack /STK=9 /UG=Hs.75309 /LL=1938 /UG_GENE=EEF2 /UG_TITLE=eukaryotic translation elongation factor 2
2	118	HNRNPK	200097_s_at_HIGH		16			70	gb:AI701949 /DB_XREF=gi:4989849 /DB_XREF=tq09c07.x1 /CLONE=IMAGE:2208300 /FEA=mRNA /CNT=50 /TID=Hs.129548.1 /TIER=ConsEnd /STK=2 /UG=Hs.129548 /LL=3190 /UG_GENE=HNRPK /UG_TITLE=heterogeneous nuclear ribonucleoprotein K
3	146	LASP1	200618_at_LOW			111		27	gb:NM_006148.1 /DB_XREF=gi:5453709 /GEN=LASP1 /FEA=FLmRNA /CNT=467 /TID=Hs.75080.0 /TIER=FL+Stack /STK=162 /UG=Hs.75080 /LL=3927 /DEF=Homo sapiens LIM and SH3 protein 1 (LASP1), mRNA. /PROD=LIM and SH3 protein 1 /FL=gb:NM_006148.1
4	194	HSPF1	200666_s_at_HIGH			28		17	gb:NM_006145.1 /DB_XREF=gi:5453689 /GEN=HSPF1 /FEA=FLmRNA /CNT=480 /TID=Hs.82646.0 /TIER=FL+Stack /STK=163 /UG=Hs.82646 /LL=3337 /DEF=Homo sapiens heat shock 40kD protein 1 (HSPF1), mRNA. /PROD=heat shock 40kD protein 1 /FL=gb:D49547.1 gb:NM_006145.1 gb:BC002352.1
5	296	MAT2A	200768_s_at_HIGH	21	2	83		5	gb:BC001686.1 /DB_XREF=gi:12804546 /FEA=FLmRNA /CNT=433 /TID=Hs.77502.0 /TIER=FL+Stack /STK=185 /UG=Hs.77502 /LL=4144 /UG_GENE=MAT2A /DEF=Homo sapiens, methionine adenosyltransferase II, alpha, clone MGC:2907, mRNA, complete cds. /PROD=methionine adenosyltransferase II, alpha /FL=gb:BC001686.1 gb:BC001854.1 gb:NM_005911.1
6	305	KIAA0005	200777_s_at_HIGH			73		24	gb:NM_014670.1 /DB_XREF=gi:7661849 /GEN=KIAA0005 /FEA=FLmRNA /CNT=479 /TID=Hs.155291.0 /TIER=FL+Stack /STK=112 /UG=Hs.155291 /LL=9689 /DEF=Homo sapiens KIAA0005 gene product (KIAA0005), mRNA. /PROD=KIAA0005 gene product /FL=gb:D13630.1 gb:NM_014670.1
7	307	ATF4	200779_at_HIGH			183		50	gb:NM_001675.1 /DB_XREF=gi:4502264 /GEN=ATF4 /FEA=FLmRNA /CNT=359 /TID=Hs.181243.0 /TIER=FL+Stack /STK=148 /UG=Hs.181243 /LL=468 /DEF=Homo sapiens activating transcription factor 4 (tax-responsive enhancer element B67) (ATF4), mRNA. /PROD=activating transcription factor 4 /FL=gb:M86842.1 gb:NM_001675.1
8	327	HSPA1A	200799_at_HIGH			19		56	gb:NM_005345.3 /DB_XREF=gi:5579469 /GEN=HSPA1A /FEA=FLmRNA /CNT=432 /TID=Hs.8997.0 /TIER=FL+Stack /STK=165 /UG=Hs.8997 /LL=3303 /DEF=Homo sapiens heat shock 70kD protein 1A (HSPA1A), mRNA. /PROD=heat shock 70kD protein 1A /FL=gb:BC002453.1 gb:NM_005345.3
9	328	HSPA1A	200800_s_at_HIGH			9		20	gb:NM_005345.3 /DB_XREF=gi:5579469 /GEN=HSPA1A /FEA=FLmRNA /CNT=432 /TID=Hs.8997.0 /TIER=FL+Stack /STK=165 /UG=Hs.8997 /LL=3303 /DEF=Homo sapiens heat shock 70kD protein 1A (HSPA1A), mRNA. /PROD=heat shock 70kD protein 1A /FL=gb:BC002453.1 gb:NM_005345.3
10	335	HSPD1	200807_s_at_HIGH			48		8	gb:NM_002156.1 /DB_XREF=gi:4504520 /GEN=HSPD1 /FEA=FLmRNA /CNT=475 /TID=Hs.79037.0 /TIER=FL+Stack /STK=104 /UG=Hs.79037 /LL=3329 /DEF=Homo sapiens heat shock 60kD protein 1 (chaperonin) (HSPD1), mRNA. /PROD=heat shock 60kD protein 1 (chaperonin) /FL=gb:NM_002156.1 gb:M34664.1 gb:M22382.1 gb:BC002676.1 gb:BC003030.1
11	408	Hs. 445203	200880_at_HIGH			121		49	gb:AL534104 /DB_XREF=gi:12797597 /DB_XREF=AL534104 /CLONE=CS0DF005YF01 (3 prime) /FEA=FLmRNA /CNT=336 /TID=Hs.94.0 /TIER=Stack /STK=56 /UG=Hs.94 /LL=3301 /UG_GENE=DNAJA1 /UG_TITLE=DnaJ (Hsp40) homolog, subfamily A, member 1 /FL=gb:D13388.1 gb:L08069.1 gb:NM_001539.1
12	449	BTG1	200921_s_at_HIGH			45		9	gb:NM_001731.1 /DB_XREF=gi:4502472 /GEN=BTG1 /FEA=FLmRNA /CNT=488 /TID=Hs.77054.0 /TIER=FL+Stack /STK=152 /UG=Hs.77054 /LL=694 /DEF=Homo sapiens B-cell translocation gene 1, anti-proliferative (BTG1), mRNA. /PROD=B-cell translocation protein 1 /FL=gb:NM_001731.1
13	589	stomatin peptide	201061_s_at_HIGH			186		53	gb:M81635.1 /DB_XREF=gi:181183 /GEN=stomatin peptide /FEA=FLmRNA /CNT=443 /TID=Hs.160483.0 /TIER=FL+Stack /STK=166 /UG=Hs.160483 /LL=2040 /DEF=Homo sapiens erythrocyte membrane protein mRNA, complete cds. /PROD=stomatin peptide /FL=gb:M81635.1 gb:NM_004099.1
14	688	CSDA	201160_s_at_HIGH			149		195	gb:AL556190 /DB_XREF=gi:12898634 /DB_XREF=AL556190 /CLONE=CS0DK011YH09 (5 prime) /FEA=FLmRNA /CNT=311 /TID=Hs.1139.0 /TIER=Stack /STK=57 /UG=Hs.1139 /LL=8531 /UG_GENE=CSDA /UG_TITLE=cold shock domain protein A /FL=gb:NM_003651.1
15	838	P311	201310_s_at_LOW			47		30	gb:NM_004772.1 /DB_XREF=gi:4758865 /GEN=P311 /FEA=FLmRNA /CNT=470 /TID=Hs.142827.0 /TIER=FL+Stack /STK=195 /UG=Hs.142827 /LL=9315 /DEF=Homo sapiens P311 protein (P311), mRNA. /PROD=P311 protein /FL=gb:U30521.1 gb:NM_004772.1 gb:U36189.1
16	857	ETS2	201329_s_at_HIGH			156		96	gb:NM_005239.1 /DB_XREF=gi:4885220 /GEN=ETS2 /FEA=FLmRNA /CNT=357 /TID=Hs.85146.0 /TIER=FL+Stack /STK=23 /UG=Hs.85146 /LL=2114 /DEF=Homo sapiens v-ets avian erythroblastosis virus E26 oncogene homolog 2 (ETS2), mRNA. /PROD=v-ets avian erythroblastosis virus E26 oncogenehomolog 2 /FL=gb:NM_005239.1 gb:J04102.1
17	896	ZFP36L2	201368_at_HIGH			203		203	gb:U07802 /DB_XREF=gi:984508 /FEA=FLmRNA /CNT=342 /TID=Hs.78909.0 /TIER=Stack /STK=115 /UG=Hs.78909 /LL=678 /UG_GENE=BRF2 /UG_TITLE=butyrate response factor 2 (EGF-response factor 2) /DEF=Human Tis11d gene, complete cds /FL=gb:BC005010.1 gb:NM_006887.1
18	950	IFI30	201422_at_LOW			110		243	gb:NM_006332.1 /DB_XREF=gi:5453695 /GEN=IFI30 /FEA=FLmRNA /CNT=270 /TID=Hs.14623.0 /TIER=FL+Stack /STK=148 /UG=Hs.14623 /LL=10437 /DEF=Homo sapiens interferon, gamma-inducible protein 30 (IFI30), mRNA. /PROD=interferon, gamma-inducible protein 30 /FL=gb:J03909.1 gb:NM_006332.1 gb:AF097362.1
19	1001	JUNB	201473_at_HIGH			211		208	gb:NM_002229.1 /DB_XREF=gi:4504808 /GEN=JUNB /FEA=FLmRNA /CNT=328 /TID=Hs.198951.0 /TIER=FL+Stack /STK=181 /UG=Hs.198951 /LL=3726 /DEF=Homo sapiens jun B proto-oncogene (JUNB), mRNA. /PROD=jun B proto-oncogene /FL=gb:BC004250.1 gb:NM_002229.1
20	1059	ZFP36	201531_at_HIGH			34		33	gb:NM_003407.1 /DB_XREF=gi:4507960 /GEN=ZFP36 /FEA=FLmRNA /CNT=364 /TID=Hs.1665.0 /TIER=FL+Stack /STK=208 /UG=Hs.1665 /LL=7538 /DEF=Homo sapiens zinc finger protein homologous to Zfp-36 in mouse (ZFP36), mRNA. /PROD=zinc finger protein homologous to Zfp-36 inmouse /FL=gb:NM_003407.1 gb:M92843.1 gb:M63625.1
21	1123	HT010	201595_s_at_HIGH			138		100	gb:NM_018471.1 /DB_XREF=gi:8923807 /GEN=HT010 /FEA=FLmRNA /CNT=199 /TID=Hs.6375.0 /TIER=FL+Stack /STK=56 /UG=Hs.6375 /LL=55854 /DEF=Homo sapiens uncharacterized hypothalamus protein HT010 (HT010), mRNA. /PROD=uncharacterized hypothalamus protein HT010 /FL=gb:AF220184.1 gb:NM_018471.1
22	1197	MACS	201669_s_at_LOW			14		28	gb:NM_002356.4 /DB_XREF=gi:11125771 /GEN=MACS /FEA=FLmRNA /CNT=335 /TID=Hs.75607.0 /TIER=FL+Stack /STK=80 /UG=Hs.75607 /LL=4082 /DEF=Homo sapiens myristoylated alanine-rich protein kinase C substrate (MARCKS, 80K-L) (MACS), mRNA. /PROD=myristoylated alanine-rich protein kinase Csubstrate /FL=gb:M68956.1 gb:D10522.1 gb:NM_002356.4
23	1266	GC20	201738_at_HIGH			17		55	gb:NM_005875.1 /DB_XREF=gi:5031710 /GEN=GC20 /FEA=FLmRNA /CNT=220 /TID=Hs.21756.0 /TIER=FL+Stack /STK=71 /UG=Hs.21756 /LL=10289 /DEF=Homo sapiens translation factor sui1 homolog (GC20), mRNA. /PROD=translation factor sui1 homolog /FL=gb:AF064607.1 gb:AF077052.1 gb:AF263452.1 gb:NM_005875.1
24	1289	MTHFD2	201761_at_HIGH			43		36	gb:NM_006636.2 /DB_XREF=gi:13699869 /GEN=MTHFD2 /FEA=FLmRNA /CNT=242 /TID=Hs.154672.0 /TIER=FL+Stack /STK=67 /UG=Hs.154672 /LL=10797 /DEF=Homo sapiens methylene tetrahydrofolate dehydrogenase (NAD+ dependent), methenyltetrahydrofolate cyclohydrolase (MTHFD2), nuclear gene encoding mitochondrial protein, mRNA. /PROD=methylene tetrahydrofolate dehydrogenase (NAD+dependent), methenyltetrahydrofolate…
25	1339	SH3BP5	201811_x_at_HIGH			146		81	gb:NM_004844.1 /DB_XREF=gi:4759057 /GEN=SH3BP5 /FEA=FLmRNA /CNT=220 /TID=Hs.109150.0 /TIER=FL+Stack /STK=52 /UG=Hs.109150 /LL=9467 /DEF=Homo sapiens SH3-domain binding protein 5 (BTK-associated) (SH3BP5), mRNA. /PROD=SH3-domain binding protein 5 (BTK-associated) /FL=gb:NM_004844.1 gb:AB005047.1
26	1378	CAPG	201850_at_LOW			189		188	gb:NM_001747.1 /DB_XREF=gi:4502560 /GEN=CAPG /FEA=FLmRNA /CNT=265 /TID=Hs.82422.0 /TIER=FL+Stack /STK=106 /UG=Hs.82422 /LL=822 /DEF=Homo sapiens capping protein (actin filament), gelsolin-like (CAPG), mRNA. /PROD=capping protein (actin filament), gelsolin-like /FL=gb:BC000728.1 gb:NM_001747.1 gb:M94345.1
27	1405	PPP2R5C	201877_s_at_LOW			144		93	gb:NM_002719.1 /DB_XREF=gi:4506022 /GEN=PPP2R5C /FEA=FLmRNA /CNT=205 /TID=Hs.171734.0 /TIER=FL+Stack /STK=11 /UG=Hs.171734 /LL=5527 /DEF=Homo sapiens protein phosphatase 2, regulatory subunit B (B56), gamma isoform (PPP2R5C), mRNA. /PROD=protein phosphatase 2, regulatory subunit B(B56), gamma isoform /FL=gb:U37352.1 gb:NM_002719.1
28	1478	CAPZB	201950_x_at_LOW			87		59	gb:NM_004930.1 /DB_XREF=gi:4826658 /GEN=CAPZB /FEA=FLmRNA /CNT=192 /TID=Hs.76368.0 /TIER=FL /STK=1 /UG=Hs.76368 /LL=832 /DEF=Homo sapiens capping protein (actin filament) muscle Z-line, beta (CAPZB), mRNA. /PROD=F-actin capping protein beta subunit /FL=gb:U03271.1 gb:NM_004930.1
29	1549	EIF1	202021_x_at_HIGH			46		16	gb:AF083441.1 /DB_XREF=gi:5813822 /FEA=FLmRNA /CNT=170 /TID=Hs.150580.0 /TIER=FL /STK=0 /UG=Hs.150580 /LL=10209 /UG_GENE=SUI1 /DEF=Homo sapiens SUI1 isolog mRNA, complete cds. /PROD=SUI1 isolog /FL=gb:L26247.1 gb:BC005118.1 gb:NM_005801.1 gb:AF100737.1 gb:AF083441.1
30	1596	LDLR	202068_s_at_HIGH			59		14	gb:NM_000527.2 /DB_XREF=gi:8051613 /GEN=LDLR /FEA=FLmRNA /CNT=162 /TID=Hs.213289.0 /TIER=FL+Stack /STK=39 /UG=Hs.213289 /LL=3949 /DEF=Homo sapiens low density lipoprotein receptor (familial hypercholesterolemia) (LDLR), mRNA. /PROD=low density lipoprotein receptor precursor /FL=gb:NM_000527.2
31	1599	SDC4	202071_at_HIGH			64		13	gb:NM_002999.1 /DB_XREF=gi:4506860 /GEN=SDC4 /FEA=FLmRNA /CNT=205 /TID=Hs.252189.0 /TIER=FL+Stack /STK=84 /UG=Hs.252189 /LL=6385 /DEF=Homo sapiens syndecan 4 (amphiglycan, ryudocan) (SDC4), mRNA. /PROD=syndecan 4 (amphiglycan, ryudocan) /FL=gb:NM_002999.1
32	1812	CDKN1A	202284_s_at_HIGH	24	6				gb:NM_000389.1 /DB_XREF=gi:11386202 /GEN=CDKN1A /FEA=FLmRNA /CNT=215 /TID=Hs.179665.0 /TIER=FL+Stack /STK=131 /UG=Hs.179665 /LL=1026 /DEF=Homo sapiens cyclin-dependent kinase inhibitor 1A (p21, Cip1) (CDKN1A), mRNA. /PROD=cyclin-dependent kinase inhibitor 1A (p21,Cip1) /FL=gb:U03106.1 gb:BC000275.1 gb:BC001935.1 gb:L25610.1 gb:U09579.1 gb:NM_000389.1 gb:L26165.1
33	1830	FLJ11021	202302_s_at_HIGH			60		175	gb:NM_023012.1 /DB_XREF=gi:12711677 /GEN=FLJ11021 /FEA=FLmRNA /CNT=200 /TID=Hs.81648.0 /TIER=FL+Stack /STK=71 /UG=Hs.81648 /LL=65117 /DEF=Homo sapiens hypothetical protein FLJ11021 similar to splicing factor, arginineserine-rich 4 (FLJ11021), mRNA. /PROD=hypothetical protein FLJ11021 similar tosplicing factor, arginineserine-rich 4 /FL=gb:NM_023012.1
34	1838	COL1A1	202310_s_at_LOW			49		22	gb:K01228.1 /DB_XREF=gi:180391 /GEN=COL1A1 /FEA=FLmRNA /CNT=538 /TID=Hs.172928.0 /TIER=Stack /STK=388 /UG=Hs.172928 /LL=1277 /UG_TITLE=collagen, type I, alpha 1 /DEF=Human proalpha 1 (I) chain of type I procollagen mRNA (partial). /FL=gb:NM_000088.1
35	1916	RGS2	202388_at_HIGH			212		128	gb:NM_002923.1 /DB_XREF=gi:4506516 /GEN=RGS2 /FEA=FLmRNA /CNT=208 /TID=Hs.78944.0 /TIER=FL+Stack /STK=110 /UG=Hs.78944 /LL=5997 /DEF=Homo sapiens regulator of G-protein signalling 2, 24kD (RGS2), mRNA. /PROD=regulator of G-protein signalling 2, 24kD /FL=gb:L13463.1 gb:NM_002923.1
36	1932	COL1A2	202404_s_at_LOW			10		78	gb:NM_000089.1 /DB_XREF=gi:4502946 /GEN=COL1A2 /FEA=FLmRNA /CNT=576 /TID=Hs.179573.0 /TIER=FL+Stack /STK=212 /UG=Hs.179573 /LL=1278 /DEF=Homo sapiens collagen, type I, alpha 2 (COL1A2), mRNA. /PROD=collagen, type I, alpha 2 /FL=gb:J03464.1 gb:NM_000089.1
37	1986	SPUVE	202458_at_LOW			36		38	gb:NM_007173.1 /DB_XREF=gi:6005881 /GEN=SPUVE /FEA=FLmRNA /CNT=198 /TID=Hs.325820.0 /TIER=FL+Stack /STK=79 /UG=Hs.325820 /LL=11098 /DEF=Homo sapiens protease, serine, 23 (SPUVE), mRNA. /PROD=protease, serine, 23 /FL=gb:BC001278.1 gb:AF193611.1 gb:AF015287.1 gb:AL136914.1 gb:NM_007173.1
38	2109	HSPA1B	202581_at_HIGH			12		10	gb:NM_005346.2 /DB_XREF=gi:5579470 /GEN=HSPA1B /FEA=FLmRNA /CNT=124 /TID=Hs.274402.0 /TIER=FL+Stack /STK=11 /UG=Hs.274402 /LL=3304 /DEF=Homo sapiens heat shock 70kD protein 1B (HSPA1B), mRNA. /PROD=heat shock 70kD protein 1B /FL=gb:NM_005346.2
39	2122	LEPROTL1	202594_at_LOW		27	127		113	gb:NM_015344.1 /DB_XREF=gi:7662509 /GEN=MY047 /FEA=FLmRNA /CNT=209 /TID=Hs.11000.0 /TIER=FL+Stack /STK=77 /UG=Hs.11000 /LL=23484 /DEF=Homo sapiens MY047 protein (MY047), mRNA. /PROD=MY047 protein /FL=gb:AF063605.1 gb:BC000642.1 gb:NM_015344.1 gb:AF161461.1
40	2238	BET1	202710_at_LOW			204		240	gb:BC000899.1 /DB_XREF=gi:12654162 /FEA=FLmRNA /CNT=159 /TID=Hs.23103.0 /TIER=FL+Stack /STK=46 /UG=Hs.23103 /LL=10282 /UG_GENE=BET1 /DEF=Homo sapiens, Golgi vesicular membrane trafficking protein p18, clone MGC:5210, mRNA, complete cds. /PROD=Golgi vesicular membrane trafficking proteinp18 /FL=gb:AF007551.1 gb:BC000899.1 gb:NM_005868.2
41	2441	ADM	202912_at_HIGH			42		11	gb:NM_001124.1 /DB_XREF=gi:4501944 /GEN=ADM /FEA=FLmRNA /CNT=170 /TID=Hs.394.0 /TIER=FL+Stack /STK=73 /UG=Hs.394 /LL=133 /DEF=Homo sapiens adrenomedullin (ADM), mRNA. /PROD=adrenomedullin /FL=gb:NM_001124.1 gb:D14874.1
42	2477	IL1R1	202948_at_HIGH			185		23	gb:NM_000877.1 /DB_XREF=gi:4504658 /GEN=IL1R1 /FEA=FLmRNA /CNT=156 /TID=Hs.82112.0 /TIER=FL+Stack /STK=49 /UG=Hs.82112 /LL=3554 /DEF=Homo sapiens interleukin 1 receptor, type I (IL1R1), mRNA. /PROD=interleukin 1 receptor, type I /FL=gb:NM_000877.1 gb:M27492.1
43	2581	C2	203052_at_LOW			76		102	gb:NM_000063.1 /DB_XREF=gi:4557382 /GEN=C2 /FEA=FLmRNA /CNT=134 /TID=Hs.2253.0 /TIER=FL+Stack /STK=56 /UG=Hs.2253 /LL=717 /DEF=Homo sapiens complement component 2 (C2), mRNA. /PROD=complement component 2 /FL=gb:NM_000063.1
44	2668	BCL6	203140_at_HIGH			1		2	gb:NM_001706.1 /DB_XREF=gi:4502382 /GEN=BCL6 /FEA=FLmRNA /CNT=123 /TID=Hs.155024.0 /TIER=FL+Stack /STK=54 /UG=Hs.155024 /LL=604 /DEF=Homo sapiens B-cell CLLlymphoma 6 (zinc finger protein 51) (BCL6), mRNA. /PROD=B-cell CLLlymphoma 6 (zinc finger protein 51) /FL=gb:U00115.1 gb:NM_001706.1
45	2760	SCA1	203232_s_at_LOW			81		80	gb:NM_000332.1 /DB_XREF=gi:4506792 /GEN=SCA1 /FEA=FLmRNA /CNT=133 /TID=Hs.74520.0 /TIER=FL /STK=0 /UG=Hs.74520 /LL=6310 /DEF=Homo sapiens spinocerebellar ataxia 1 (olivopontocerebellar ataxia 1, autosomal dominant, ataxin 1) (SCA1), mRNA. /PROD=ataxin 1 /FL=gb:NM_000332.1
46	2772	PXR1	203244_at_HIGH			169		174	gb:NM_000319.1 /DB_XREF=gi:4506346 /GEN=PXR1 /FEA=FLmRNA /CNT=103 /TID=Hs.158084.0 /TIER=FL+Stack /STK=35 /UG=Hs.158084 /LL=5830 /DEF=Homo sapiens peroxisome receptor 1 (PXR1), mRNA. /PROD=peroxisome receptor 1 /FL=gb:U19721.1 gb:NM_000319.1
47	2818	CNOT4	203291_at_LOW	18	18				gb:NM_013316.1 /DB_XREF=gi:7019466 /GEN=CNOT4 /FEA=FLmRNA /CNT=120 /TID=Hs.20423.0 /TIER=FL+Stack /STK=55 /UG=Hs.20423 /LL=4850 /DEF=Homo sapiens CCR4-NOT transcription complex, subunit 4 (CNOT4), mRNA. /PROD=CCR4-NOT transcription complex, subunit 4 /FL=gb:NM_013316.1 gb:U71267.1
48	2840	TGIF	203313_s_at_HIGH			220		135	gb:NM_003244.1 /DB_XREF=gi:4507472 /GEN=TGIF /FEA=FLmRNA /CNT=128 /TID=Hs.90077.0 /TIER=FL+Stack /STK=32 /UG=Hs.90077 /LL=7050 /DEF=Homo sapiens TG-interacting factor (TALE family homeobox) (TGIF), mRNA. /PROD=TG-interacting factor (TALE family homeobox) /FL=gb:NM_003244.1 gb:BC000814.1 gb:AF179900.1
49	2868	CBF2	203341_at_HIGH		4			29	gb:NM_005760.1 /DB_XREF=gi:5031624 /GEN=CBF2 /FEA=FLmRNA /CNT=91 /TID=Hs.184760.0 /TIER=FL+Stack /STK=10 /UG=Hs.184760 /LL=10153 /DEF=Homo sapiens CCAAT-box-binding transcription factor (CBF2), mRNA. /PROD=CCAAT-box-binding transcription factor /FL=gb:M37197.1 gb:NM_005760.1
50	2900	STATI2	203373_at_HIGH			92		259	gb:NM_003877.1 /DB_XREF=gi:4507262 /GEN=STATI2 /FEA=FLmRNA /CNT=152 /TID=Hs.110776.0 /TIER=FL+Stack /STK=67 /UG=Hs.110776 /LL=8835 /DEF=Homo sapiens STAT induced STAT inhibitor-2 (STATI2), mRNA. /PROD=STAT induced STAT inhibitor-2 /FL=gb:AF037989.1 gb:NM_003877.1 gb:AB006966.1 gb:AF020590.1 gb:AB004903.1
51	3070	BTEB1	203543_s_at_HIGH			2		12	gb:NM_001206.1 /DB_XREF=gi:4557374 /GEN=BTEB1 /FEA=FLmRNA /CNT=168 /TID=Hs.150557.0 /TIER=FL /STK=0 /UG=Hs.150557 /LL=687 /DEF=Homo sapiens basic transcription element binding protein 1 (BTEB1), mRNA. /PROD=basic transcription element binding protein 1 /FL=gb:D31716.1 gb:NM_001206.1
52	3101	NFIL3	203574_at_HIGH	25	3	4		1	gb:NM_005384.1 /DB_XREF=gi:4885516 /GEN=NFIL3 /FEA=FLmRNA /CNT=96 /TID=Hs.79334.0 /TIER=FL+Stack /STK=37 /UG=Hs.79334 /LL=4783 /DEF=Homo sapiens nuclear factor, interleukin 3 regulated (NFIL3), mRNA. /PROD=nuclear factor, interleukin 3 regulated /FL=gb:NM_005384.1 gb:U26173.1
53	3193	SDF1	203666_at_LOW			22		44	gb:NM_000609.1 /DB_XREF=gi:10834987 /GEN=SDF1 /FEA=FLmRNA /CNT=114 /TID=Hs.237356.0 /TIER=FL+Stack /STK=60 /UG=Hs.237356 /LL=6387 /DEF=Homo sapiens stromal cell-derived factor 1 (SDF1), mRNA. /PROD=stromal cell-derived factor 1 /FL=gb:L36033.1 gb:NM_000609.1 gb:U16752.1
54	3252	GADD45A	203725_at_HIGH			6		103	gb:NM_001924.2 /DB_XREF=gi:9790904 /GEN=GADD45A /FEA=FLmRNA /CNT=108 /TID=Hs.80409.0 /TIER=FL+Stack /STK=63 /UG=Hs.80409 /LL=1647 /DEF=Homo sapiens growth arrest and DNA-damage-inducible, alpha (GADD45A), mRNA. /PROD=growth arrest and DNA-damage-inducible, alpha /FL=gb:M60974.1 gb:NM_001924.2
55	3279	JUND	203752_s_at_HIGH		11	85		18	gb:NM_005354.2 /DB_XREF=gi:10938013 /GEN=JUND /FEA=FLmRNA /CNT=113 /TID=Hs.2780.0 /TIER=FL /STK=5 /UG=Hs.2780 /LL=3727 /DEF=Homo sapiens jun D proto-oncogene (JUND), mRNA. /PROD=jun D proto-oncogene /FL=gb:NM_005354.2
56	3459	HLA-DMB	203932_at_LOW			38		63	gb:NM_002118.1 /DB_XREF=gi:4504398 /GEN=HLA-DMB /FEA=FLmRNA /CNT=91 /TID=Hs.1162.0 /TIER=FL+Stack /STK=49 /UG=Hs.1162 /LL=3109 /DEF=Homo sapiens major histocompatibility complex, class II, DM beta (HLA-DMB), mRNA. /PROD=major histocompatibility complex, class II, DMbeta /FL=gb:NM_002118.1 gb:U15085.1
57	3500	CEBPD	203973_s_at_HIGH			191		26	gb:NM_005195.1 /DB_XREF=gi:4885130 /GEN=CEBPD /FEA=FLmRNA /CNT=116 /TID=Hs.76722.0 /TIER=FL+Stack /STK=69 /UG=Hs.76722 /LL=1052 /DEF=Homo sapiens CCAATenhancer binding protein (CEBP), delta (CEBPD), mRNA. /PROD=CCAATenhancer binding protein (CEBP), delta /FL=gb:NM_005195.1 gb:M83667.1
58	3544	KDELR3	204017_at_LOW			69		71	gb:NM_006855.2 /DB_XREF=gi:8051612 /GEN=KDELR3 /FEA=FLmRNA /CNT=84 /TID=Hs.250696.0 /TIER=FL+Stack /STK=43 /UG=Hs.250696 /LL=11015 /DEF=Homo sapiens KDEL (Lys-Asp-Glu-Leu) endoplasmic reticulum protein retention receptor 3 (KDELR3), transcript variant 1, mRNA. /PROD=KDEL receptor 3, isoform a /FL=gb:BC001277.1 gb:NM_006855.2
59	3620	CCNH	204093_at_HIGH			160		278	gb:NM_001239.1 /DB_XREF=gi:4502622 /GEN=CCNH /FEA=FLmRNA /CNT=110 /TID=Hs.514.0 /TIER=FL+Stack /STK=25 /UG=Hs.514 /LL=902 /DEF=Homo sapiens cyclin H (CCNH), mRNA. /PROD=cyclin H /FL=gb:U11791.1 gb:U12685.1 gb:NM_001239.1 gb:BC005280.1
60	3639	HNMT	204112_s_at_LOW			172		25	gb:NM_006895.1 /DB_XREF=gi:5901969 /GEN=HNMT /FEA=FLmRNA /CNT=115 /TID=Hs.81182.0 /TIER=FL+Stack /STK=34 /UG=Hs.81182 /LL=3176 /DEF=Homo sapiens histamine N-methyltransferase (HNMT), mRNA. /PROD=histamine N-methyltransferase /FL=gb:NM_006895.1 gb:D16224.1 gb:U08092.1
61	3641	NID2	204114_at_LOW			54		54	gb:NM_007361.1 /DB_XREF=gi:6679055 /GEN=NID2 /FEA=FLmRNA /CNT=80 /TID=Hs.82733.0 /TIER=FL+Stack /STK=29 /UG=Hs.82733 /LL=22795 /DEF=Homo sapiens nidogen 2 (NID2), mRNA. /PROD=nidogen 2 /FL=gb:NM_007361.1 gb:D86425.1
62	3658	FOXO3	204131_s_at_HIGH			74		19	gb:N25732 /DB_XREF=gi:1140080 /DB_XREF=yx83c03.s1 /CLONE=IMAGE:268324 /FEA=FLmRNA /CNT=84 /TID=Hs.14845.0 /TIER=Stack /STK=30 /UG=Hs.14845 /LL=2309 /UG_GENE=FOXO3A /UG_TITLE=forkhead box O3A /FL=gb:AF032886.1 gb:NM_001455.1
63	3770	RLF	204243_at_HIGH			100		156	gb:NM_012421.1 /DB_XREF=gi:6912631 /GEN=RLF /FEA=FLmRNA /CNT=74 /TID=Hs.13321.0 /TIER=FL+Stack /STK=20 /UG=Hs.13321 /LL=6018 /DEF=Homo sapiens rearranged L-myc fusion sequence (RLF), mRNA. /PROD=rearranged L-myc fusion sequence /FL=gb:NM_012421.1 gb:U22377.1
64	4347	BTN3A3	204820_s_at_LOW			157		73	gb:NM_006994.2 /DB_XREF=gi:6325463 /GEN=BTN3A3 /FEA=FLmRNA /CNT=50 /TID=Hs.167741.0 /TIER=FL+Stack /STK=18 /UG=Hs.167741 /LL=10384 /DEF=Homo sapiens butyrophilin, subfamily 3, member A3 (BTN3A3), mRNA. /PROD=butyrophilin, subfamily 3, member A3 /FL=gb:U90548.1 gb:NM_006994.2
65	4427	SAP30	204900_x_at_HIGH			200		157	gb:NM_003864.1 /DB_XREF=gi:4506782 /GEN=SAP30 /FEA=FLmRNA /CNT=56 /TID=Hs.20985.0 /TIER=FL+Stack /STK=13 /UG=Hs.20985 /LL=8819 /DEF=Homo sapiens sin3-associated polypeptide, 30kD (SAP30), mRNA. /PROD=sin3 associated polypeptide p30 /FL=gb:AF055993.1 gb:NM_003864.1
66	5693	ARHGAP6	206167_s_at_HIGH			118		86	gb:NM_001174.2 /DB_XREF=gi:7382476 /GEN=ARHGAP6 /FEA=FLmRNA /CNT=26 /TID=Hs.250830.0 /TIER=FL+Stack /STK=14 /UG=Hs.250830 /LL=395 /DEF=Homo sapiens Rho GTPase activating protein 6 (ARHGAP6), transcript variant 2, mRNA. /PROD=Rho GTPase activating protein 6 isoform 2 /FL=gb:AF022212.2 gb:NM_001174.2
67	6188	GLRX	206662_at_HIGH			209		225	gb:NM_002064.1 /DB_XREF=gi:4504024 /GEN=GLRX /FEA=FLmRNA /CNT=11 /TID=Hs.28988.0 /TIER=FL /STK=0 /UG=Hs.28988 /LL=2745 /DEF=Homo sapiens glutaredoxin (thioltransferase) (GLRX), mRNA. /PROD=glutaredoxin (thioltransferase) /FL=gb:NM_002064.1 gb:AF069668.1
68	7488	DPT	207977_s_at_LOW			148		58	gb:NM_001937.2 /DB_XREF=gi:4755134 /GEN=DPT /FEA=FLmRNA /CNT=2 /TID=Hs.80552.0 /TIER=FL /STK=0 /UG=Hs.80552 /LL=1805 /DEF=Homo sapiens dermatopontin (DPT), mRNA. /PROD=dermatopontin precursor /FL=gb:NM_001937.2 gb:Z22865.1
69	7579	REV3L	208070_s_at_HIGH			61		92	gb:NM_002912.1 /DB_XREF=gi:4506482 /GEN=REV3L /FEA=FLmRNA /CNT=3 /TID=Hs.115521.0 /TIER=FL /STK=0 /UG=Hs.115521 /LL=5980 /DEF=Homo sapiens REV3 (yeast homolog)-like, catalytic subunit of DNA polymerase zeta (REV3L), mRNA. /PROD=REV3 (yeast homolog)-like, catalytic subunit ofDNA polymerase zeta /FL=gb:AF078695.1 gb:AF179428.1 gb:NM_002912.1
70	7582	TTC3	208073_x_at_LOW			142		137	gb:NM_003316.1 /DB_XREF=gi:10835036 /GEN=TTC3 /FEA=FLmRNA /CNT=2 /TID=Hs.118174.0 /TIER=FL /STK=0 /UG=Hs.118174 /LL=7267 /DEF=Homo sapiens tetratricopeptide repeat domain 3 (TTC3), mRNA. /PROD=tetratricopeptide repeat domain 3 /FL=gb:D84295.1 gb:NM_003316.1
71	8247	NAPIL1	208752_x_at_HIGH			41		39	gb:AI888672 /DB_XREF=gi:5593836 /DB_XREF=wn34c03.x1 /CLONE=IMAGE:2447332 /FEA=FLmRNA /CNT=329 /TID=Hs.179662.1 /TIER=Stack /STK=12 /UG=Hs.179662 /LL=4673 /UG_GENE=NAP1L1 /UG_TITLE=nucleosome assembly protein 1-like 1 /FL=gb:AL162068.1 gb:BC002387.1
72	8248	NAPIL1	208753_s_at_HIGH			103		42	gb:BC002387.1 /DB_XREF=gi:12803166 /FEA=FLmRNA /CNT=329 /TID=Hs.179662.1 /TIER=FL+Stack /STK=28 /UG=Hs.179662 /LL=4673 /UG_GENE=NAP1L1 /DEF=Homo sapiens, nucleosome assembly protein 1-like 1, clone MGC:8688, mRNA, complete cds. /PROD=nucleosome assembly protein 1-like 1 /FL=gb:AL162068.1 gb:BC002387.1
73	8266	LTA4H	208771_s_at_LOW			70		66	gb:J02959.1 /DB_XREF=gi:187174 /FEA=FLmRNA /CNT=302 /TID=Hs.81118.0 /TIER=FL /STK=1 /UG=Hs.81118 /LL=4048 /UG_GENE=LTA4H /UG_TITLE=leukotriene A4 hydrolase /DEF=Human leukotriene A-4 hydrolase mRNA, complete cds. /FL=gb:NM_000895.1 gb:J02959.1 gb:J03459.1
74	8364	GABARAPL1	208869_s_at_HIGH			30		35	gb:AF087847.1 /DB_XREF=gi:13375570 /GEN=GABARAPL1 /FEA=FLmRNA /CNT=283 /TID=Hs.282654.0 /TIER=FL+Stack /STK=113 /UG=Hs.282654 /DEF=Homo sapiens GABA-A receptor-associated protein like 1 (GABARAPL1) mRNA, complete cds. /PROD=GABA-A receptor-associated protein like 1 /FL=gb:AL136676.1 gb:AF087847.1
75	8389	HLA-DRA	208894_at_LOW			132		119	gb:M60334.1 /DB_XREF=gi:188255 /GEN=HLA-DRA /FEA=FLmRNA /CNT=470 /TID=Hs.76807.0 /TIER=FL /STK=0 /UG=Hs.76807 /LL=3122 /DEF=Human MHC class II HLA-DR-alpha mRNA, complete cds. /PROD=cell surface glycoprotein /FL=gb:M60334.1 gb:NM_019111.1
76	8417	NXF1	208922_s_at_HIGH			53		269	gb:BC004904.1 /DB_XREF=gi:13436184 /FEA=FLmRNA /CNT=197 /TID=Hs.323502.0 /TIER=FL+Stack /STK=97 /UG=Hs.323502 /LL=10482 /UG_GENE=NXF1 /DEF=Homo sapiens, nuclear RNA export factor 1, clone MGC:4612, mRNA, complete cds. /PROD=nuclear RNA export factor 1 /FL=gb:NM_006362.1 gb:U80073.1 gb:BC004904.1 gb:AF112880.1 gb:AF126246.1
77	8459	DKFZp762M2311	208964_s_at_HIGH			159		162	gb:AL512760.1 /DB_XREF=gi:12224983 /GEN=DKFZp762M2311 /FEA=FLmRNA /CNT=311 /TID=Hs.132898.0 /TIER=FL+Stack /STK=56 /UG=Hs.132898 /LL=3992 /DEF=Homo sapiens mRNA; cDNA DKFZp762M2311 (from clone DKFZp762M2311); complete cds. /PROD=hypothetical protein /FL=gb:AF226273.1 gb:AL512760.1 gb:NM_013402.2 gb:AF199596.1 gb:AF084558.1
78	8678	IRS2	209184_s_at_HIGH			33		51	gb:BF700086 /DB_XREF=gi:11985494 /DB_XREF=602127569F1 /CLONE=IMAGE:4284401 /FEA=FLmRNA /CNT=165 /TID=Hs.143648.0 /TIER=Stack /STK=12 /UG=Hs.143648 /LL=8660 /UG_GENE=IRS2 /UG_TITLE=insulin receptor substrate 2 /FL=gb:NM_003749.1 gb:AF073310.1
79	8687	PIM1	209193_at_HIGH			133		91	gb:M24779.1 /DB_XREF=gi:1066790 /GEN=PIM1 /FEA=FLmRNA /CNT=156 /TID=Hs.81170.0 /TIER=FL /STK=3 /UG=Hs.81170 /LL=5292 /DEF=Homo sapiens protein kinase-related oncogene (PIM1) mRNA, complete cds. /PROD=protein kinase /FL=gb:NM_002648.1 gb:M24779.1 gb:M16750.1 gb:M54915.1
80	8770	GLRX	209276_s_at_HIGH			178		126	gb:AF162769.1 /DB_XREF=gi:5442445 /FEA=FLmRNA /CNT=170 /TID=Hs.28988.1 /TIER=FL /STK=0 /UG=Hs.28988 /LL=2745 /UG_GENE=GLRX /DEF=Homo sapiens thioltransferase mRNA, complete cds. /PROD=thioltransferase /FL=gb:D21238.1 gb:AF162769.1 gb:BC005304.1
81	8799	GADD45B	209305_s_at_HIGH	2	1				gb:AF078077.1 /DB_XREF=gi:3978391 /FEA=FLmRNA /CNT=155 /TID=Hs.110571.1 /TIER=FL /STK=0 /UG=Hs.110571 /LL=4616 /UG_GENE=GADD45B /DEF=Homo sapiens growth arrest and DNA-damage-inducible protein GADD45beta mRNA, complete cds. /PROD=growth arrest and DNA-damage-inducible proteinGADD45beta /FL=gb:AF087853.1 gb:AF078077.1
82	9170	CBLB	209682_at_HIGH			88		40	gb:U26710.1 /DB_XREF=gi:862406 /FEA=FLmRNA /CNT=68 /TID=Hs.3144.1 /TIER=FL+Stack /STK=18 /UG=Hs.3144 /LL=868 /UG_GENE=CBLB /DEF=Human cbl-b mRNA, complete cds. /PROD=cbl-b /FL=gb:U26710.1
83	9456	IL1BCE	209970_x_at_LOW			167		61	gb:M87507.1 /DB_XREF=gi:435598 /GEN=IL1BCE /FEA=FLmRNA /CNT=27 /TID=Hs.2490.2 /TIER=FL /STK=0 /UG=Hs.2490 /LL=834 /DEF=Homo sapien interleukin-1 beta convertase (IL1BCE) mRNA, complete cds. /PROD=interleukin 1-beta convertase /FL=gb:M87507.1
84	9755	ZNF216	210275_s_at_HIGH			24		3	gb:AF062347.1 /DB_XREF=gi:3643810 /GEN=ZNF216 /FEA=FLmRNA /CNT=14 /TID=Hs.3776.1 /TIER=FL /STK=1 /UG=Hs.3776 /LL=7763 /DEF=Homo sapiens zinc finger protein 216 splice variant 2 (ZNF216) mRNA, complete cds. /PROD=zinc finger protein 216 splice variant 2 /FL=gb:AF062347.1
85	10429	HLA-DRA	210982_s_at_LOW			117		122	gb:M60333.1 /DB_XREF=gi:188268 /GEN=HLA-DRA /FEA=FLmRNA /CNT=2 /TID=Hs.76807.1 /TIER=FL /STK=0 /UG=Hs.76807 /LL=3122 /DEF=Human MHC class II HLA-DRA mRNA, complete cds. /PROD=MHC cell surface glycoprotein /FL=gb:M60333.1
86	10446	GRB10	210999_s_at_HIGH			188		112	gb:U66065.1 /DB_XREF=gi:1518100 /FEA=FLmRNA /CNT=4 /TID=Hs.81875.0 /TIER=FL /STK=0 /UG=Hs.81875 /LL=2887 /UG_GENE=GRB10 /DEF=Human Grb10- and Grb-IR-related splice variant 1 mRNA, complete cds. /PROD=Grb10- and Grb-IR-related splice variant 1 /FL=gb:NM_005311.1 gb:U69276.1 gb:U66065.1
87	10867	GABARAPL1	211458_s_at_HIGH			174		45	gb:AF180519.1 /DB_XREF=gi:13241283 /FEA=FLmRNA /CNT=1 /TID=Hs.326776.0 /TIER=FL /STK=0 /UG=Hs.326776 /DEF=Homo sapiens GABA-A receptor-associated protein mRNA, complete cds. /PROD=GABA-A receptor-associated protein /FL=gb:AF180519.1
88	11350	ARPC5	211963_s_at_LOW			197		85	gb:AL516350 /DB_XREF=gi:12779843 /DB_XREF=AL516350 /CLONE=CS0DA005YD24 (3 prime) /FEA=FLmRNA /CNT=408 /TID=Hs.82425.1 /TIER=Stack /STK=10 /UG=Hs.82425 /LL=10092 /UG_GENE=ARPC5 /UG_TITLE=actin related protein 23 complex, subunit 5 (16 kD) /FL=gb:AF017807.1
89	11378	HLA-DPA1	211991_s_at_LOW			35		57	gb:M27487.1 /DB_XREF=gi:703088 /GEN=HLA-DPA1 /FEA=FLmRNA /CNT=358 /TID=Hs.914.0 /TIER=FL+Stack /STK=139 /UG=Hs.914 /DEF=Homo sapiens MHC class II DPw3-alpha-1 chain mRNA, complete cds. /PROD=MHC class II DP3-alpha /FL=gb:M27487.1
90	11385	H3F3B	211998_at_HIGH			143		109	gb:AW138159 /DB_XREF=gi:6142559 /DB_XREF=UI-H-BI1-acy-d-03-0-UI.s1 /CLONE=IMAGE:2716060 /FEA=FLmRNA /CNT=495 /TID=Hs.180877.1 /TIER=Stack /STK=112 /UG=Hs.180877 /LL=3021 /UG_GENE=H3F3B /UG_TITLE=H3 histone, family 3B (H3.3B) /FL=gb:NM_005324.1
91	11386	H3F3B	211999_at_HIGH			182		34	gb:Z48950 /DB_XREF=gi:761715 /FEA=FLmRNA /CNT=495 /TID=Hs.180877.1 /TIER=Stack /STK=185 /UG=Hs.180877 /LL=3021 /UG_GENE=H3F3B /UG_TITLE=H3 histone, family 3B (H3.3B) /DEF=H.sapiens hH3.3B gene for histone H3.3 /FL=gb:NM_005324.1
92	11485	RHOB	212099_at_HIGH			5		43	gb:AI263909 /DB_XREF=gi:3872112 /DB_XREF=qi08f09.x1 /CLONE=IMAGE:1855913 /FEA=FLmRNA /CNT=399 /TID=Hs.204354.0 /TIER=Stack /STK=12 /UG=Hs.204354 /LL=388 /UG_GENE=ARHB /UG_TITLE=ras homolog gene family, member B /FL=gb:NM_004040.1
93	11516	EIF1	212130_x_at_HIGH			39		7	gb:AL537707 /DB_XREF=gi:12801200 /DB_XREF=AL537707 /CLONE=CS0DF026YP17 (5 prime) /FEA=EST /CNT=202 /TID=Hs.150580.4 /TIER=Stack /STK=170 /UG=Hs.150580 /LL=10209 /UG_GENE=SUI1 /UG_TITLE=putative translation initiation factor
94	11530	SUN2	212144_at_HIGH			147		261	gb:AL021707 /DB_XREF=gi:4582132 /FEA=mRNA /CNT=196 /TID=Hs.5898.1 /TIER=Stack /STK=88 /UG=Hs.5898 /LL=25777 /UG_GENE=KIAA0668 /UG_TITLE=KIAA0668 protein /DEF=Human DNA sequence from clone RP3-508I15 on chromosome 22q12-13 Contains the gene for GTPBP1 (GTP binding protein 1), two novel genes KIAA0063 and KIAA0668, a novel gene based on ESTs and cDNA, a pseudogene similar to AOP1 (antioxidant prote…
95	11581	IL6ST	212195_at_HIGH		13			189	gb:AL049265.1 /DB_XREF=gi:4500013 /FEA=mRNA /CNT=227 /TID=Hs.71968.0 /TIER=Stack /STK=105 /UG=Hs.71968 /UG_TITLE=Homo sapiens mRNA; cDNA DKFZp564F053 (from clone DKFZp564F053) /DEF=Homo sapiens mRNA; cDNA DKFZp564F053 (from clone DKFZp564F053).
96	11594	MED13L	212208_at_HIGH			151		238	gb:AK023837.1 /DB_XREF=gi:10435894 /FEA=mRNA /CNT=188 /TID=Hs.4084.0 /TIER=Stack /STK=20 /UG=Hs.4084 /LL=23389 /UG_GENE=KIAA1025 /UG_TITLE=KIAA1025 protein /DEF=Homo sapiens cDNA FLJ13775 fis, clone PLACE4000369, moderately similar to Homo sapiens thyroid hormone receptor-associated protein complex component TRAP240 mRNA.
97	11613	EIF1	212227_x_at_HIGH			104		15	gb:W67644 /DB_XREF=gi:1376515 /DB_XREF=zd42a07.s1 /CLONE=IMAGE:343284 /FEA=mRNA /CNT=211 /TID=Hs.150580.2 /TIER=Stack /STK=80 /UG=Hs.150580 /LL=10209 /UG_GENE=SUI1 /UG_TITLE=putative translation initiation factor
98	11999	ARID5B	212614_at_HIGH			63		64	gb:BG285011 /DB_XREF=gi:13036541 /DB_XREF=602409278F1 /CLONE=IMAGE:4538275 /FEA=mRNA /CNT=108 /TID=Hs.12702.0 /TIER=Stack /STK=42 /UG=Hs.12702 /UG_TITLE=Homo sapiens mRNA; cDNA DKFZp586N012 (from clone DKFZp586N012)
99	12050	TIPARP	212665_at_HIGH	41	12	8			gb:AL556438 /DB_XREF=gi:12899113 /DB_XREF=AL556438 /CLONE=CS0DK004YI18 (3 prime) /FEA=mRNA /CNT=134 /TID=Hs.12813.0 /TIER=Stack /STK=61 /UG=Hs.12813 /LL=25976 /UG_GENE=DKFZP434J214 /UG_TITLE=DKFZP434J214 protein
100	12056	HLA-DQA1	212671_s_at_LOW			184		72	gb:BG397856 /DB_XREF=gi:13291304 /DB_XREF=602438950F1 /CLONE=IMAGE:4564956 /FEA=mRNA /CNT=167 /TID=Hs.198253.2 /TIER=Stack /STK=59 /UG=Hs.198253 /LL=3117 /UG_GENE=HLA-DQA1 /UG_TITLE=major histocompatibility complex, class II, DQ alpha 1
101	12109	RND3	212724_at_HIGH			105		62	gb:BG054844 /DB_XREF=gi:12511973 /DB_XREF=nac90f11.x1 /CLONE=IMAGE:3441573 /FEA=FLmRNA /CNT=126 /TID=Hs.6838.0 /TIER=Stack /STK=50 /UG=Hs.6838 /LL=390 /UG_GENE=ARHE /UG_TITLE=ras homolog gene family, member E /FL=gb:NM_005168.1
102	12350	NAP1L1	212967_x_at_HIGH			115		99	gb:AW148801 /DB_XREF=gi:6196697 /DB_XREF=xf04e10.x1 /CLONE=IMAGE:2617098 /FEA=EST /CNT=56 /TID=Hs.179662.2 /TIER=Stack /STK=41 /UG=Hs.179662 /LL=4673 /UG_GENE=NAP1L1 /UG_TITLE=nucleosome assembly protein 1-like 1
103	12451	DPT	213068_at_LOW			72		6	gb:AI146848 /DB_XREF=gi:3674530 /DB_XREF=qb92h06.x1 /CLONE=IMAGE:1707611 /FEA=DNA /CNT=127 /TID=Hs.80552.1 /TIER=Stack /STK=17 /UG=Hs.80552 /LL=1805 /UG_GENE=DPT /UG_TITLE=dermatopontin
104	12623	PLXNC1	213241_at_LOW			20		41	gb:AF035307.1 /DB_XREF=gi:2661068 /FEA=mRNA /CNT=82 /TID=Hs.184697.0 /TIER=Stack /STK=38 /UG=Hs.184697 /UG_TITLE=Homo sapiens clone 23785 mRNA sequence /DEF=Homo sapiens clone 23785 mRNA sequence.
105	13659	HNRNPA1	214280_x_at_HIGH			77		48	gb:X79536.1 /DB_XREF=gi:496897 /FEA=mRNA /CNT=10 /TID=Hs.249495.7 /TIER=Stack /STK=8 /UG=Hs.249495 /LL=3178 /UG_GENE=HNRPA1 /DEF=H.sapiens mRNA for hnRNPcore protein A1. /PROD=hnRNPcore protein A1
106	13819	NAT1	214440_at_LOW			91		153	gb:NM_000662.1 /DB_XREF=gi:4505334 /GEN=NAT1 /FEA=FLmRNA /CNT=37 /TID=Hs.155956.0 /TIER=FL /STK=6 /UG=Hs.155956 /LL=9 /DEF=Homo sapiens N-acetyltransferase 1 (arylamine N-acetyltransferase) (NAT1), mRNA. /PROD=N-acetyltransferase 1 /FL=gb:NM_000662.1
107	14097	DKFZp762L106	214721_x_at_HIGH			164		151	gb:AL162074.1 /DB_XREF=gi:7328153 /GEN=DKFZp762L106 /FEA=mRNA /CNT=32 /TID=Hs.3903.1 /TIER=ConsEnd /STK=0 /UG=Hs.3903 /LL=23580 /DEF=Homo sapiens mRNA; cDNA DKFZp762L106 (from clone DKFZp762L106); partial cds. /PROD=hypothetical protein
108	17218	FLJ13732	217853_at_LOW			68		32	gb:NM_022748.1 /DB_XREF=gi:12232408 /GEN=FLJ13732 /FEA=FLmRNA /CNT=230 /TID=Hs.12210.0 /TIER=FL+Stack /STK=99 /UG=Hs.12210 /LL=64759 /DEF=Homo sapiens hypothetical protein FLJ13732 similar to tensin (FLJ13732), mRNA. /PROD=hypothetical protein FLJ13732 similar to tensin /FL=gb:NM_022748.1
109	17276	BAG3	217911_s_at_HIGH			18		4	gb:NM_004281.1 /DB_XREF=gi:6631072 /GEN=BAG3 /FEA=FLmRNA /CNT=179 /TID=Hs.15259.0 /TIER=FL+Stack /STK=91 /UG=Hs.15259 /LL=9531 /DEF=Homo sapiens BCL2-associated athanogene 3 (BAG3), mRNA. /PROD=BCL2-associated athanogene 3 /FL=gb:AF095193.2 gb:NM_004281.1 gb:AF127139.1 gb:AF071218.2
110	17427	CEP4	218062_x_at_HIGH			205		106	gb:NM_012121.2 /DB_XREF=gi:13786126 /GEN=CEP4 /FEA=FLmRNA /CNT=173 /TID=Hs.3903.0 /TIER=FL+Stack /STK=111 /UG=Hs.3903 /LL=23580 /DEF=Homo sapiens Cdc42 effector protein 4; binder of Rho GTPases 4 (CEP4), mRNA. /PROD=Cdc42 effector protein 4; binder of Rho GTPases4 /FL=gb:NM_012121.2 gb:AF099664.1 gb:AB042237.1
111	17504	FLJ10813	218139_s_at_LOW	33				74	gb:NM_018229.1 /DB_XREF=gi:8922687 /GEN=FLJ10813 /FEA=FLmRNA /CNT=122 /TID=Hs.106210.0 /TIER=FL+Stack /STK=28 /UG=Hs.106210 /LL=55745 /DEF=Homo sapiens hypothetical protein FLJ10813 (FLJ10813), mRNA. /PROD=hypothetical protein FLJ10813 /FL=gb:NM_018229.1 gb:AL136685.1
112	17514	DKFZp434K1210	218149_s_at_HIGH			26		134	gb:NM_017606.1 /DB_XREF=gi:8922146 /GEN=DKFZp434K1210 /FEA=FLmRNA /CNT=119 /TID=Hs.32352.0 /TIER=FL+Stack /STK=24 /UG=Hs.32352 /LL=54775 /DEF=Homo sapiens hypothetical protein DKFZp434K1210 (DKFZp434K1210), mRNA. /PROD=hypothetical protein DKFZp434K1210 /FL=gb:NM_017606.1
113	17570	GPRK7	218205_s_at_HIGH			65		21	gb:NM_017572.1 /DB_XREF=gi:9994196 /GEN=GPRK7 /FEA=FLmRNA /CNT=116 /TID=Hs.261828.0 /TIER=FL+Stack /STK=46 /UG=Hs.261828 /LL=2872 /DEF=Homo sapiens G protein-coupled receptor kinase 7 (GPRK7), mRNA. /PROD=G protein-coupled receptor kinase 7 /FL=gb:NM_017572.1 gb:AF237776.1 gb:AF125532.1
114	17604	NGB	218239_s_at_HIGH			122		125	gb:NM_012341.1 /DB_XREF=gi:6912531 /GEN=NGB /FEA=FLmRNA /CNT=129 /TID=Hs.215766.0 /TIER=FL+Stack /STK=41 /UG=Hs.215766 /LL=23560 /DEF=Homo sapiens GTP-binding protein (NGB), mRNA. /PROD=GTP-binding protein /FL=gb:NM_012341.1 gb:AF325353.1 gb:AF120334.1
115	17671	HERC1	218306_s_at_LOW			84		108	gb:NM_003922.1 /DB_XREF=gi:4557025 /GEN=HERC1 /FEA=FLmRNA /CNT=93 /TID=Hs.76127.0 /TIER=FL /STK=0 /UG=Hs.76127 /LL=8925 /DEF=Homo sapiens hect (homologous to the E6-AP (UBE3A) carboxyl terminus) domain and RCC1 (CHC1)-like domain (RLD) 1 (HERC1), mRNA. /PROD=guanine nucleotide exchange factor p532 /FL=gb:U50078.1 gb:NM_003922.1
116	17684	PELI1	218319_at_HIGH			215		123	gb:NM_020651.2 /DB_XREF=gi:11037062 /GEN=PELI1 /FEA=FLmRNA /CNT=111 /TID=Hs.7886.0 /TIER=FL+Stack /STK=55 /UG=Hs.7886 /LL=57162 /DEF=Homo sapiens pellino (Drosophila) homolog 1 (PELI1), mRNA. /PROD=pellino protein /FL=gb:AF300987.1 gb:NM_020651.2 gb:AF302505.1
117	17819	FLJ22662	218454_at_LOW			99		90	gb:NM_024829.1 /DB_XREF=gi:13376231 /GEN=FLJ22662 /FEA=FLmRNA /CNT=105 /TID=Hs.178470.0 /TIER=FL+Stack /STK=42 /UG=Hs.178470 /LL=79887 /DEF=Homo sapiens hypothetical protein FLJ22662 (FLJ22662), mRNA. /PROD=hypothetical protein FLJ22662 /FL=gb:NM_024829.1
118	18300	HSPC128	218936_s_at_HIGH			114		75	gb:NM_014167.1 /DB_XREF=gi:7661789 /GEN=HSPC128 /FEA=FLmRNA /CNT=62 /TID=Hs.90527.0 /TIER=FL+Stack /STK=15 /UG=Hs.90527 /LL=29080 /DEF=Homo sapiens HSPC128 protein (HSPC128), mRNA. /PROD=HSPC128 protein /FL=gb:NM_014167.1 gb:AF161477.1 gb:AF213377.1
119	18350	FLJ20035	218986_s_at_LOW			106		132	gb:NM_017631.1 /DB_XREF=gi:8923037 /GEN=FLJ20035 /FEA=FLmRNA /CNT=57 /TID=Hs.109309.0 /TIER=FL /STK=0 /UG=Hs.109309 /LL=55601 /DEF=Homo sapiens hypothetical protein FLJ20035 (FLJ20035), mRNA. /PROD=hypothetical protein FLJ20035 /FL=gb:NM_017631.1
120	18399	FLJ21786	219035_s_at_LOW	29				170	gb:NM_025126.1 /DB_XREF=gi:13376704 /GEN=FLJ21786 /FEA=FLmRNA /CNT=44 /TID=Hs.316809.0 /TIER=FL /STK=0 /UG=Hs.316809 /LL=80196 /DEF=Homo sapiens hypothetical protein FLJ21786 (FLJ21786), mRNA. /PROD=hypothetical protein FLJ21786 /FL=gb:NM_025126.1
121	18592	ZNF361	219228_at_HIGH			108		101	gb:NM_018555.2 /DB_XREF=gi:10092612 /GEN=ZNF361 /FEA=FLmRNA /CNT=45 /TID=Hs.147644.0 /TIER=FL /STK=4 /UG=Hs.147644 /LL=55422 /DEF=Homo sapiens C2H2-like zinc finger protein (ZNF361), mRNA. /PROD=C2H2-like zinc finger protein /FL=gb:NM_018555.2 gb:AF272148.1 gb:AF251515.2
122	18735	LOC51713	219371_s_at_HIGH			3		37	gb:NM_016270.1 /DB_XREF=gi:7706468 /GEN=LOC51713 /FEA=FLmRNA /CNT=43 /TID=Hs.107740.0 /TIER=FL+Stack /STK=22 /UG=Hs.107740 /LL=10365 /DEF=Homo sapiens Kruppel-like factor (LOC51713), mRNA. /PROD=Kruppel-like factor /FL=gb:NM_016270.1 gb:AF205849.1 gb:AF134053.1
123	18870	FLJ23221	219506_at_LOW			44		31	gb:NM_024579.1 /DB_XREF=gi:13375757 /GEN=FLJ23221 /FEA=FLmRNA /CNT=49 /TID=Hs.18397.0 /TIER=FL+Stack /STK=36 /UG=Hs.18397 /LL=79630 /DEF=Homo sapiens hypothetical protein FLJ23221 (FLJ23221), mRNA. /PROD=hypothetical protein FLJ23221 /FL=gb:NM_024579.1
124	19299	ADAMTS5	219935_at_HIGH			107		237	gb:NM_007038.1 /DB_XREF=gi:5901887 /GEN=ADAMTS5 /FEA=FLmRNA /CNT=20 /TID=Hs.58324.0 /TIER=FL /STK=0 /UG=Hs.58324 /LL=11096 /DEF=Homo sapiens a disintegrin-like and metalloprotease (reprolysin type) with thrombospondin type 1 motif, 5 (aggrecanase-2) (ADAMTS5), mRNA. /PROD=a disintegrin and metalloprotease withthrombospondin motifs-5 preproprotein /FL=gb:NM_007038.1 gb:AF142099.1
125	19608	NAG-7	220244_at_HIGH			195		280	gb:NM_013343.1 /DB_XREF=gi:7106370 /GEN=NAG-7 /FEA=FLmRNA /CNT=10 /TID=Hs.278951.0 /TIER=FL /STK=0 /UG=Hs.278951 /LL=29931 /DEF=Homo sapiens NAG-7 protein (NAG-7), mRNA. /PROD=NAG-7 protein /FL=gb:AF086709.2 gb:NM_013343.1
126	21120	MAN1A1	221760_at_HIGH			199		98	gb:BG287153 /DB_XREF=gi:13040709 /DB_XREF=602381868F1 /CLONE=IMAGE:4499393 /FEA=mRNA /CNT=130 /TID=Hs.25253.1 /TIER=Stack /STK=49 /UG=Hs.25253 /LL=4121 /UG_GENE=MAN1A1 /UG_TITLE=mannosidase, alpha, class 1A, member 1
127	21201	KLF4	221841_s_at_HIGH			67		89	gb:BF514079 /DB_XREF=gi:11599258 /DB_XREF=UI-H-BW1-amw-b-08-0-UI.s1 /CLONE=IMAGE:3071198 /FEA=EST /CNT=61 /TID=Hs.7934.1 /TIER=Stack /STK=11 /UG=Hs.7934 /LL=9314 /UG_GENE=KLF4 /UG_TITLE=Kruppel-like factor 4 (gut)
128	21522	ADAMTS1	222162_s_at_HIGH			37		52	gb:AK023795.1 /DB_XREF=gi:10435838 /FEA=mRNA /CNT=4 /TID=Hs.8230.1 /TIER=ConsEnd /STK=0 /UG=Hs.8230 /LL=9510 /UG_GENE=ADAMTS1 /UG_TITLE=a disintegrin-like and metalloprotease (reprolysin type) with thrombospondin type 1 motif, 1 /DEF=Homo sapiens cDNA FLJ13733 fis, clone PLACE3000147, highly similar to Homo sapiens metalloproteinase with thrombospondin type 1 motifs ADAMTS1 (ADAMTS1) mRNA.
129	21986	SASH1	41644_at_HIGH			102		76	Cluster Incl. AB018333:Homo sapiens mRNA for KIAA0790 protein, partial cds /cds=(0,3961) /gb=AB018333 /gi=3882300 /ug=Hs.12002 /len=4469
Rule overlap among the respective primary rule sets				8 of 45	12 of 31	120 of 221	NA	125 of 281
	RA			Rank of the overlapping rules
Order #	Internal ID	Gene symbol	Probe Set Name _ Expression Level	Jena all	Jena	Berlin	Leipzig	Total
1	415	STAT1	200887_s_at_HIGH		19	10		10	gb:NM_007315.1 /DB_XREF=gi:6274551 /GEN=STAT1 /FEA=FLmRNA /CNT=391 /TID=Hs.21486.0 /TIER=FL+Stack /STK=51 /UG=Hs.21486 /LL=6772 /DEF=Homo sapiens signal transducer and activator of transcription 1, 91kD (STAT1), mRNA. /PROD=signal transducer and activator of transcription1, 91kD /FL=gb:NM_007315.1 gb:M97935.1
2	876	GPX3	201348_at_LOW			7		50	gb:NM_002084.2 /DB_XREF=gi:6006000 /GEN=GPX3 /FEA=FLmRNA /CNT=468 /TID=Hs.172153.0 /TIER=FL+Stack /STK=256 /UG=Hs.172153 /LL=2878 /DEF=Homo sapiens glutathione peroxidase 3 (plasma) (GPX3), mRNA. /PROD=plasma glutathione peroxidase 3 precursor /FL=gb:NM_002084.2 gb:D00632.1 gb:AF217787.1
3	1565	SFRP1	202037_s_at_LOW			4		13	gb:NM_003012.2 /DB_XREF=gi:8400731 /GEN=SFRP1 /FEA=FLmRNA /CNT=238 /TID=Hs.7306.0 /TIER=FL+Stack /STK=77 /UG=Hs.7306 /LL=6422 /DEF=Homo sapiens secreted frizzled-related protein 1 (SFRP1), mRNA. /PROD=secreted frizzled-related protein 1 /FL=gb:AF056087.1 gb:NM_003012.2 gb:AF017987.1 gb:AF001900.1
4	1797	GBP1	202269_x_at_HIGH	6	2	8		6	gb:BC002666.1 /DB_XREF=gi:12803662 /FEA=FLmRNA /CNT=158 /TID=Hs.62661.0 /TIER=FL+Stack /STK=10 /UG=Hs.62661 /LL=2633 /UG_GENE=GBP1 /DEF=Homo sapiens, guanylate binding protein 1, interferon-inducible, 67kD, clone MGC:3949, mRNA, complete cds. /PROD=guanylate binding protein 1,interferon-inducible, 67kD /FL=gb:BC002666.1 gb:NM_002053.1 gb:M55542.1
5	1798	GBP1	202270_at_HIGH			2		5	gb:NM_002053.1 /DB_XREF=gi:4503938 /GEN=GBP1 /FEA=FLmRNA /CNT=158 /TID=Hs.62661.0 /TIER=FL+Stack /STK=52 /UG=Hs.62661 /LL=2633 /DEF=Homo sapiens guanylate binding protein 1, interferon-inducible, 67kD (GBP1), mRNA. /PROD=guanylate binding protein 1,interferon-inducible, 67kD /FL=gb:BC002666.1 gb:NM_002053.1 gb:M55542.1
6	1819	MGP	202291_s_at_LOW		4			36	gb:NM_000900.1 /DB_XREF=gi:4505178 /GEN=MGP /FEA=FLmRNA /CNT=227 /TID=Hs.279009.0 /TIER=FL+Stack /STK=84 /UG=Hs.279009 /LL=4256 /DEF=Homo sapiens matrix Gla protein (MGP), mRNA. /PROD=matrix Gla protein /FL=gb:NM_000900.1 gb:M58549.1
7	1835	ABCB2	202307_s_at_HIGH	5	1				gb:NM_000593.2 /DB_XREF=gi:9665247 /GEN=ABCB2 /FEA=FLmRNA /CNT=178 /TID=Hs.158164.0 /TIER=FL+Stack /STK=97 /UG=Hs.158164 /LL=6890 /DEF=Homo sapiens ATP-binding cassette, sub-family B (MDRTAP), member 2 (ABCB2), mRNA. /PROD=ATP-binding cassette, sub-family B, member 2 /FL=gb:NM_000593.2 gb:L21205.1 gb:L21206.1 gb:L21207.1 gb:L21204.1 gb:L21208.1
8	2480	NDR /STK38	202951_at_HIGH	7	15			29	gb:BE048506 /DB_XREF=gi:8365559 /DB_XREF=hr49h06.x1 /CLONE=IMAGE:3131867 /FEA=FLmRNA /CNT=137 /TID=Hs.8724.0 /TIER=Stack /STK=75 /UG=Hs.8724 /LL=11329 /UG_GENE=NDR /UG_TITLE=serine threonine protein kinase /FL=gb:NM_007271.1
9	3001	IQGAP2	203474_at_HIGH			20		49	gb:NM_006633.1 /DB_XREF=gi:5729886 /GEN=IQGAP2 /FEA=FLmRNA /CNT=98 /TID=Hs.78993.0 /TIER=FL+Stack /STK=32 /UG=Hs.78993 /LL=10788 /DEF=Homo sapiens IQ motif containing GTPase activating protein 2 (IQGAP2), mRNA. /PROD=IQ motif containing GTPase activating protein 2 /FL=gb:U51903.1 gb:NM_006633.1
10	3762	GULP1	204235_s_at_LOW			24		64	gb:AF200715.1 /DB_XREF=gi:6409467 /FEA=FLmRNA /CNT=90 /TID=Hs.107056.0 /TIER=FL+Stack /STK=21 /UG=Hs.107056 /LL=51454 /UG_GENE=CED-6 /DEF=Homo sapiens PTB domain adaptor protein CED-6 mRNA, complete cds. /PROD=PTB domain adaptor protein CED-6 /FL=gb:NM_016315.1 gb:AF200715.1 gb:AF191771.1
11	3806	PSMB9	204279_at_HIGH		13	17		1	gb:NM_002800.1 /DB_XREF=gi:4506204 /GEN=PSMB9 /FEA=FLmRNA /CNT=70 /TID=Hs.9280.0 /TIER=FL /STK=1 /UG=Hs.9280 /LL=5698 /DEF=Homo sapiens proteasome (prosome, macropain) subunit, beta type, 9 (large multifunctional protease 2) (PSMB9), mRNA. /PROD=proteasome (prosome, macropain) subunit, betatype, 9 (large multifunctional protease 2) /FL=gb:U01025.1 gb:NM_002800.1
12	4140	PLCG2	204613_at_HIGH		14	5		4	gb:NM_002661.1 /DB_XREF=gi:4505870 /GEN=PLCG2 /FEA=FLmRNA /CNT=99 /TID=Hs.75648.0 /TIER=FL+Stack /STK=33 /UG=Hs.75648 /LL=5336 /DEF=Homo sapiens phospholipase C, gamma 2 (phosphatidylinositol-specific) (PLCG2), mRNA. /PROD=phospholipase C, gamma 2(phosphatidylinositol-specific) /FL=gb:NM_002661.1 gb:M37238.1
13	4229	NFE2L3	204702_s_at_HIGH	16	11			17	gb:NM_004289.3 /DB_XREF=gi:5731346 /GEN=NFE2L3 /FEA=FLmRNA /CNT=64 /TID=Hs.22900.0 /TIER=FL /STK=3 /UG=Hs.22900 /LL=9603 /DEF=Homo sapiens nuclear factor (erythroid-derived 2)-like 3 (NFE2L3), mRNA. /PROD=nuclear factor (erythroid-derived 2)-like 3 /FL=gb:NM_004289.3 gb:AB010812.1 gb:AF134891.1 gb:AF133059.1
14	4521	MX2	204994_at_HIGH			3		7	gb:NM_002463.1 /DB_XREF=gi:11342663 /GEN=MX2 /FEA=FLmRNA /CNT=47 /TID=Hs.926.0 /TIER=FL+Stack /STK=18 /UG=Hs.926 /LL=4600 /DEF=Homo sapiens myxovirus (influenza) resistance 2, homolog of murine (MX2), mRNA. /PROD=myxovirus (influenza) resistance 2, homolog ofmurine /FL=gb:NM_002463.1 gb:M30818.1 gb:M33883.1
15	4686	CSF2RB	205159_at_HIGH		17	28	1	3	gb:AV756141 /DB_XREF=gi:10913989 /DB_XREF=AV756141 /CLONE=BMFAKF10 /FEA=FLmRNA /CNT=51 /TID=Hs.285401.0 /TIER=Stack /STK=20 /UG=Hs.285401 /LL=1439 /UG_GENE=CSF2RB /UG_TITLE=colony stimulating factor 2 receptor, beta, low-affinity (granulocyte-macrophage) /FL=gb:NM_000395.1 gb:M59941.1
16	4909	DF	205382_s_at_LOW			18		15	gb:NM_001928.1 /DB_XREF=gi:4503308 /GEN=DF /FEA=FLmRNA /CNT=43 /TID=Hs.155597.0 /TIER=FL /STK=0 /UG=Hs.155597 /LL=1675 /DEF=Homo sapiens D component of complement (adipsin) (DF), mRNA. /PROD=adipsincomplement factor D precursor /FL=gb:M84526.1 gb:NM_001928.1
17	5195	LY75	205668_at_HIGH	21	12	26		8	gb:NM_002349.1 /DB_XREF=gi:4505052 /GEN=LY75 /FEA=FLmRNA /CNT=32 /TID=Hs.153563.0 /TIER=FL+Stack /STK=13 /UG=Hs.153563 /LL=4065 /DEF=Homo sapiens lymphocyte antigen 75 (LY75), mRNA. /PROD=lymphocyte antigen 75 /FL=gb:AF064827.1 gb:AF011333.1 gb:NM_002349.1
18	7327	PROS1	207808_s_at_LOW		10			73	gb:NM_000313.1 /DB_XREF=gi:4506116 /GEN=PROS1 /FEA=FLmRNA /CNT=3 /TID=Hs.64016.0 /TIER=FL /STK=0 /UG=Hs.64016 /LL=5627 /DEF=Homo sapiens protein S (alpha) (PROS1), mRNA. /PROD=protein S (alpha) /FL=gb:M15036.1 gb:NM_000313.1
19	7800	GG2-1	208296_x_at_HIGH			14		18	gb:NM_014350.1 /DB_XREF=gi:7657123 /GEN=GG2-1 /FEA=FLmRNA /CNT=2 /TID=Hs.17839.0 /TIER=FL /STK=0 /UG=Hs.17839 /LL=25816 /DEF=Homo sapiens TNF-induced protein (GG2-1), mRNA. /PROD=TNF-induced protein /FL=gb:AF099936.1 gb:NM_014350.1
20	8805	KIAA0271	209311_at_LOW			13		41	gb:D87461.1 /DB_XREF=gi:1944417 /GEN=KIAA0271 /FEA=FLmRNA /CNT=137 /TID=Hs.75244.0 /TIER=FL+Stack /STK=57 /UG=Hs.75244 /LL=599 /UG_TITLE=BCL2-like 2 /DEF=Human mRNA for KIAA0271 gene, complete cds. /FL=gb:D87461.1 gb:NM_004050.1 gb:U59747.1
21	11928	AIM1	212543_at_HIGH		9			9	gb:U83115.1 /DB_XREF=gi:2072424 /GEN=AIM1 /FEA=mRNA /CNT=129 /TID=Hs.161002.0 /TIER=Stack /STK=38 /UG=Hs.161002 /LL=202 /DEF=Human non-lens beta gamma-crystallin like protein (AIM1) mRNA, partial cds. /PROD=non-lens beta gamma-crystallin like protein
22	12462	TSR2	213079_at_LOW		6			21	gb:AA223871 /DB_XREF=gi:1844456 /DB_XREF=zr13a02.s1 /CLONE=IMAGE:648650 /FEA=mRNA /CNT=59 /TID=Hs.178207.0 /TIER=Stack /STK=18 /UG=Hs.178207 /UG_TITLE=Homo sapiens clone DT1P1A10 mRNA, CAG repeat region
23	13266	POLR2E	213887_s_at_LOW			23		67	gb:AI554759 /DB_XREF=gi:4487122 /DB_XREF=tn30e02.x1 /CLONE=IMAGE:2169146 /FEA=EST /CNT=23 /TID=Hs.24301.1 /TIER=ConsEnd /STK=0 /UG=Hs.24301 /LL=5434 /UG_GENE=POLR2E /UG_TITLE=polymerase (RNA) II (DNA directed) polypeptide E (25kD)
24	13470	GPX3	214091_s_at_LOW			25		30	gb:AW149846 /DB_XREF=gi:6197742 /DB_XREF=xf42h12.x1 /CLONE=IMAGE:2620775 /FEA=EST /CNT=16 /TID=Hs.172153.1 /TIER=Stack /STK=12 /UG=Hs.172153 /LL=2878 /UG_GENE=GPX3 /UG_TITLE=glutathione peroxidase 3 (plasma)
25	15882	TCF7L2	216511_s_at_LOW			12		60	gb:AJ270770 /DB_XREF=gi:9188625 /FEA=DNA_1 /CNT=1 /TID=Hs.283857.0 /TIER=ConsEnd /STK=0 /UG=Hs.283857 /UG_TITLE=Homo sapiens partial TCF-4 gene for T-cell transcription factor-4, exon 1 and joined CDS features /DEF=Homo sapiens partial TCF-4 gene for T-cell transcription factor-4, exon 1 and joined CDS features
26	17298	LOC51056	217933_s_at_HIGH			22		14	gb:NM_015907.1 /DB_XREF=gi:7705687 /GEN=LOC51056 /FEA=FLmRNA /CNT=192 /TID=Hs.182579.0 /TIER=FL+Stack /STK=67 /UG=Hs.182579 /LL=51056 /DEF=Homo sapiens leucine aminopeptidase (LOC51056), mRNA. /PROD=leucine aminopeptidase /FL=gb:NM_015907.1 gb:AF061738.1
27	17351	BAZ1A	217986_s_at_HIGH				4	61	gb:NM_013448.1 /DB_XREF=gi:7304918 /GEN=BAZ1A /FEA=FLmRNA /CNT=159 /TID=Hs.8858.0 /TIER=FL+Stack /STK=30 /UG=Hs.8858 /LL=11177 /DEF=Homo sapiens bromodomain adjacent to zinc finger domain, 1A (BAZ1A), mRNA. /PROD=bromodomain adjacent to zinc finger domain, 1A /FL=gb:AB032252.1 gb:NM_013448.1
28	17783	DKFZP434N161	218418_s_at_LOW			15		22	gb:NM_015493.1 /DB_XREF=gi:7661583 /GEN=DKFZP434N161 /FEA=FLmRNA /CNT=101 /TID=Hs.284208.0 /TIER=FL+Stack /STK=70 /UG=Hs.284208 /LL=25959 /DEF=Homo sapiens DKFZP434N161 protein (DKFZP434N161), mRNA. /PROD=DKFZP434N161 protein /FL=gb:NM_015493.1
29	20616	MGC3178	221253_s_at_HIGH			11		63	gb:NM_030810.1 /DB_XREF=gi:13540603 /GEN=MGC3178 /FEA=FLmRNA /CNT=1 /TID=HsAffx.900080.124 /TIER=FL /STK=0 /DEF=Homo sapiens hypothetical protein MGC3178 (MGC3178), mRNA. /PROD=hypothetical protein MGC3178 /FL=gb:NM_030810.1
30	21204	SPCS3	221844_x_at_HIGH			6		46	gb:AV756161 /DB_XREF=gi:10914009 /DB_XREF=AV756161 /CLONE=BMFBGA04 /FEA=EST /CNT=68 /TID=Hs.13323.1 /TIER=Stack /STK=25 /UG=Hs.13323 /LL=64763 /UG_GENE=FLJ22059 /UG_TITLE=hypothetical protein FLJ22059
31	21927	WAS	38964_r_at_HIGH			9		24	Cluster Incl. U12707:Human Wiskott-Aldrich syndrome protein (WASP) mRNA, complete cds /cds=(34,1542) /gb=U12707 /gi=695150 /ug=Hs.2157 /len=1806
32	21957	STK10	40420_at_HIGH		5	21		12	Cluster Incl. AB015718:Homo sapiens lok mRNA for protein kinase, complete cds /cds=(50,2956) /gb=AB015718 /gi=4001687 /ug=Hs.16134 /len=4221
33	22235	STAT1	AFFX-HUMISGF3A/M97935_3_at_HIGH			1		2	H. sapiens /GEN=ISGF-3 /DB_XREF=gb:M97935.1 /NOTE=SIF corresponding to nucleotides 3413-3914 of gb:M97935.1 /DEF=Homo sapiens transcription factor ISGF-3 mRNA, complete cds.
Rule overlap among the respective primary rule sets				5 of 27	14 of 20	25 of 29	2 of 4	32 of 108
	OA			Rank of the overlapping rules
Order #	Internal ID	Gene symbol	Probe Set Name _ Expression Level	Jena all	Jena	Berlin	Leipzig	Total
1	1544	MEST	202016_at_HIGH			2		17	gb:NM_002402.1 /DB_XREF=gi:4505154 /GEN=MEST /FEA=FLmRNA /CNT=338 /TID=Hs.79284.0 /TIER=FL+Stack /STK=133 /UG=Hs.79284 /LL=4232 /DEF=Homo sapiens mesoderm specific transcript (mouse) homolog (MEST), mRNA. /PROD=mesoderm specific transcript (mouse) homolog /FL=gb:D78611.1 gb:BC002413.1 gb:NM_002402.1 gb:D87367.1
2	2172	TNFAIP3	202644_s_at_LOW			1		2	gb:NM_006290.1 /DB_XREF=gi:5454131 /GEN=TNFAIP3 /FEA=FLmRNA /CNT=151 /TID=Hs.211600.0 /TIER=FL+Stack /STK=55 /UG=Hs.211600 /LL=7128 /DEF=Homo sapiens tumor necrosis factor, alpha-induced protein 3 (TNFAIP3), mRNA. /PROD=tumor necrosis factor, alpha-induced protein 3 /FL=gb:NM_006290.1 gb:M59465.1
3	17351	BAZ1A	217986_s_at_LOW				1	6	gb:NM_013448.1 /DB_XREF=gi:7304918 /GEN=BAZ1A /FEA=FLmRNA /CNT=159 /TID=Hs.8858.0 /TIER=FL+Stack /STK=30 /UG=Hs.8858 /LL=11177 /DEF=Homo sapiens bromodomain adjacent to zinc finger domain, 1A (BAZ1A), mRNA. /PROD=bromodomain adjacent to zinc finger domain, 1A /FL=gb:AB032252.1 gb:NM_013448.1
4	18925	LOC51226	219561_at_HIGH	5	9				gb:NM_016429.1 /DB_XREF=gi:7705982 /GEN=LOC51226 /FEA=FLmRNA /CNT=32 /TID=Hs.37482.0 /TIER=FL+Stack /STK=22 /UG=Hs.37482 /LL=51226 /DEF=Homo sapiens COPZ2 for nonclathrin coat protein zeta-COP (LOC51226), mRNA. /PROD=COPZ2 for nonclathrin coat protein zeta-COP /FL=gb:NM_016429.1 gb:AB037938.1 gb:AB047849.1
5	20306	E2IG5	220942_x_at_HIGH	3	1			3	gb:NM_014367.1 /DB_XREF=gi:7657049 /GEN=E2IG5 /FEA=FLmRNA /CNT=3 /TID=Hs.5243.0 /TIER=FL /STK=0 /UG=Hs.5243 /LL=26355 /DEF=Homo sapiens hypothetical protein, estradiol-induced (E2IG5), mRNA. /PROD=hypothetical protein, estradiol-induced /FL=gb:NM_014367.1 gb:AF191020.1
Rule overlap among the respective primary rule sets				2 of 7	2 of 10	2 of 4	1 of 72	4 of 25
