# Supplementary material for: Identification of rheumatoid arthritis and osteoarthritis patients by transcriptome-based rule set generation
Source: Arthritis Res Ther. 2014 Apr 1;16(2):R84. doi: 10.1186/ar4526 (PMC4060460; doi:10.1186/ar4526)
Supplement: Additional file 5 — Log-fold change and P values for differentially expressed genes. Log-fold change (log2 FC) and P values (Mann Whitney U test, red: P ≥ 0.05) for the genes differentially expressed among patients with a different clinical status (genes significantly overexpressed in RA versus both CG and OA are highlighted in grey; see also Table 6). [file ar4526-S5.xls]

## Sheet: Fold Change and U Test
		log2 FC Jena			log2 FC Berlin			log2 FC Leipzig	log2 FC Total
Gene	ID	RA versus CG	RA versus OA	OA versus CG	RA versus CG	RA versus OA	OA versus CG	RA versus OA	RA versus CG	RA versus OA	OA versus CG
NFIL3	203574_at	-1.43896	0.200984	-1.63995	-3.36058	0.43667	-3.79725	0.321033	-2.33395	0.333778	-2.66773
JUND	203752_s_at	-0.508731	0.171972	-0.680703	-0.939636	0.219864	-1.1595	-0.0474114	-0.711419	0.144156	-0.855575
MAT2A	200768_s_at	-0.781364	0.195439	-0.976803	-1.17958	-0.164407	-1.01517	0.0290097	-0.919172	0.0428158	-0.961988
TIPARP	212665_at	-0.97679	0.372502	-1.34929	-1.71332	0.173349	-1.88667	0.250199	-1.2504	0.296114	-1.54651
LEPROTL1	202594_at	0.609732	0.236902	0.37283	0.842209	0.364487	0.477722	0.147633	0.654047	0.243694	0.410353
STAT1	200887_s_at	0.91182	0.825114	0.0867056	1.54396	1.02552	0.518441	0.67864	1.01733	0.807378	0.209951
GBP1	202269_x_at	1.71877	1.77437	-0.0556065	1.72995	2.06146	-0.331507	1.53608	1.42147	1.76208	-0.340611
PSMB9	204279_at	1.44141	0.953078	0.488333	1.80511	1.07328	0.731829	1.12767	1.37605	0.977572	0.398476
PLCG2	204613_at	1.10201	0.709743	0.392263	1.15362	0.822954	0.330665	0.608065	0.979298	0.68973	0.289568
LY75	205668_at	1.1685	1.21343	-0.0449348	1.20664	0.83341	0.373226	0.769362	1.09212	0.945521	0.146598
CSF2RB	205159_at	1.01975	1.0243	-0.00454955	1.39091	1.37981	0.0110977	1.21583	0.95079	1.13405	-0.183264
STK10	40420_at	0.663664	0.826938	-0.163274	1.10204	0.967387	0.134651	0.747059	0.750055	0.826008	-0.075953
		U test (Jena data set)			U test (Berlin data set)			U test (Leipzig data set)	U test (Total data set)
Gene	ID	RA versus CG	RA versus OA	OA versus CG	RA versus CG	RA versus OA	OA versus CG	RA versus OA	RA versus CG	RA versus OA	OA versus CG
NFIL3	203574_at	0.002537	0.3434	0.002879	0.002089	0.01469	0.002089	0.2635	2.949e-09	0.007751	1.01e-08
JUND	203752_s_at	0.0006398	0.07686	0.0003248	0.002879	0.1903	0.0004871	0.7925	2.459e-09	0.0379	9.679e-10
MAT2A	200768_s_at	0.001145	0.08829	0.0003248	0.0003248	0.3527	0.0007253	0.8749	9.958e-08	0.5193	6.095e-08
TIPARP	212665_at	0.01778	0.02552	0.0007253	0.008931	0.2475	0.0004871	0.1035	2.633e-06	0.004303	5.23e-09
LEPROTL1	202594_at	5.244e-05	0.006473	0.005196	4.33e-05	0.002879	0.006841	0.07268	1.578e-11	3.025e-05	4.144e-07
STAT1	200887_s_at	0.0001696	0.0004703	0.5787	7.578e-05	0.0003248	0.1431	0.000999	2.459e-09	8.974e-09	0.07067
GBP1	202269_x_at	5.244e-05	0.0004703	0.8534	0.0001299	1.083e-05	0.2799	0.0004995	4.127e-08	2.696e-11	0.08598
PSMB9	204279_at	6.993e-06	0.002537	0.02323	1.083e-05	1.083e-05	0.002879	0.0002498	1.198e-11	1.672e-08	0.01019
PLCG2	204613_at	2.098e-05	0.0008618	0.02323	1.083e-05	2.165e-05	0.006841	0.05594	4.27e-10	2.047e-07	0.006242
LY75	205668_at	0.001257	0.0003391	0.8205	0.001932	0.001505	0.2567	0.002997	4.96e-07	2.71e-08	0.1263
CSF2RB	205159_at	0.001509	0.000243	0.4813	0.00105	1.083e-05	0.5288	0.0002498	8.253e-06	1.568e-11	0.7504
STK10	40420_at	0.002537	0.0004703	0.315	1.083e-05	1.083e-05	0.4813	0.000999	3.545e-08	6.403e-11	0.4616
