# Supplementary material for: Identification of rheumatoid arthritis and osteoarthritis patients by transcriptome-based rule set generation
Source: Arthritis Res Ther. 2014 Apr 1;16(2):R84. doi: 10.1186/ar4526 (PMC4060460; doi:10.1186/ar4526)
Supplement: Additional file 8 — Interactions among the genes in the pruned rule sets (RA). Interactions found by Pathway Studio among the genes contained in the pruned rule sets of the ‘Jena’, ‘Berlin’ and ‘Leipzig’ datasets for the conclusion ‘RA’. [file ar4526-S8.xls]

## Sheet: Interaction Table
Interaction	Type	Effect	Sentence	MedLine Reference	Connectivity	# of References	Owner	CellType	CellLineName	Mechanism	MedlineTA	Organ	Organism	TextRef	Tissue
JAK2 ---> CSF2RB	Regulation	unknown	The amino-terminal portion of the JAK2 protein kinase is necessary for binding and phosphorylation of the granulocyte-macrophage colony-stimulating factor receptor beta c chain., Activation of JAK2 leads to phosphorylation of the IL-3R ßc chain on multiple tyrosine residues (Y577, Y612, Y695 and Y750) which in turn serve as docking sites for other signal transducing proteins, the most important o…	7775438:100, 12032773:1230, 10851052:1200	2	3		hematopoietic cells			J Biol Chem, Oncogene			info:pmid/7775438#title:1, info:pmid/12032773#body:231, info:pmid/10851052#body:201
STAT1 ---> GBP1	PromoterBinding	unknown	Although the Gbp-1 and Gbp-2 promoters contain binding sites for transcription factors Stat1 and IFN regulatory factor 1 (IRF-1), deletion analysis revealed that the Stat1 binding site is dispensable for IFN-gamma inducibility of Gbp promoter constructs in transfected fibroblasts., Recruitment of STAT1, STAT2, and IRF9 to 9-27, IFI27, and GBP1 promoters required BRG1 (Fig. 4), whereas binding to …	7823961:1, 16195385:1205, 16199513:1140	2	3		Fibroblasts			Mol Cell Biol, Proc Natl Acad Sci U S A			info:pmid/7823961#abs:2, info:pmid/16195385#body:206, info:pmid/16199513#body:141
JAK2 --+> STAT1	ProtModification	positive	Gene induction by type II Interferon involves the phosphorylation of only STAT1 by JAK1 and Jak2 kinases., Interleukin-23 binding to an Interleukin-23 receptor expressed on dendritic cells, macrophages and monocytes triggers the activation of Jak2 and Tyk2, which in turn phosphorylates STAT1, STAT3, STAT4 and STAT5 as well as induce formation of STAT3-STAT4 heterodimers., IFN-? activates Jak 1 an…	10586107:8, 20415779:4, 11438703:1050, 10388104:1130, 17057094:1155, 17913904:1157, 16624862:1219, 18556463:1302, 16280321:1059, 10910100:1048 <more data available...>	2	70		Macrophages, Keratinocytes, Killer Cells, Natural, endometrial stromal cells, Neurons, T-Lymphocytes, Insulin-Secreting Cells, Monocytes, Fibroblasts, Chondrocytes <more data available...>	NCI-H292 {CellLine urn:agi-cellline:11013504}, SCC-61 {CellLine urn:agi-cellline:11016061}, HEP2 {CellLine urn:agi-cellline:11008814}	phosphorylation	Bull Cancer, Scand J Immunol, Proc Natl Acad Sci U S A, Oncologist, Infect Immun, J Neurosci, Mol Biol Cell, FASEB J, J Biol Chem, Cell Growth Differ <more data available...>	Retina, Immune system, Gastrointestinal tract, Mammary Gland, Liver, Aorta, Ground substance, Hippocampus	Mus musculus, Rattus norvegicus	info:pmid/10586107#abs:9, info:pmid/20415779#abs:5, info:pmid/11438703#body:51, info:pmid/10388104#body:131, info:pmid/17057094#body:156, info:pmid/17913904#body:158, info:pmid/16624862#body:220, info:pmid/18556463#body:303, info:pmid/16280321#body:60, info:pmid/10910100#body:49 <more data available...>	Epithelium, Endothelium, Muscle, Smooth, Vascular, Mucous Membrane, Skeletal muscle
