# Supplementary material for: Identification of rheumatoid arthritis and osteoarthritis patients by transcriptome-based rule set generation
Source: Arthritis Res Ther. 2014 Apr 1;16(2):R84. doi: 10.1186/ar4526 (PMC4060460; doi:10.1186/ar4526)
Supplement: Additional file 11 — Gene enrichment analysis for molecular interpretation (OA). Gene enrichment analysis for molecular interpretation of the obtained rule set for the conclusion ‘OA’ using the GO terms biological process (BP) and molecular function (MF), as well as KEGG pathways. The analyses were performed separately for the ‘OA’ rules showing a high or low expression level. There were only results for the GO term MF in ‘OA’ rules showing a high expression level. Category = type of term (GO term/KEEG pathway); Term = denomination of term; Count = list hits; number of genes in the rule set belonging to the term in question; p value = EASE score (upper boundary of the distribution of Jackknife Fisher exact probabilities given the actual Count, List Total, Pop Hits, and Pop Total); Genes = gene symbols of included rules/genes; List Total = number of genes in the rule set (for high and low expression, respectively); Pop Hits = number of genes in the population background belonging to the specific term; Pop Total = number of genes in the population background; BH-adjusted p value = Benjamini-Hochberg adjusted P value. [file ar4526-S11.xls]

## Sheet: OA High MF
Category	Term	Count	p value	Genes	List Total	Pop Hits	Pop Total	BH-adjusted p value
GOTERM_MF_FAT	GO:0031406~carboxylic acid binding	4	1.5146440781439757E-4	PAM, GCSH, P4HTM, GCHFR	11	144	12983	0.14578637452067333
GOTERM_MF_FAT	GO:0031418~L-ascorbic acid binding	2	0.016063298674994213	PAM, P4HTM	11	21	12983	14.441377604451567
GOTERM_MF_FAT	GO:0019842~vitamin binding	2	0.09576925007667259	PAM, P4HTM	11	130	12983	62.07658774352066
